# Supplementary material for: Integrative temporal multi-omics reveals uncoupling of transcriptome and proteome during human T cell activation
Source: NPJ Syst Biol Appl. 2024 Feb 28;10:21. doi: 10.1038/s41540-024-00346-4 (PMC10901835; doi:10.1038/s41540-024-00346-4)
Supplement: Supplementary file 1 — Supplementary Tables 1-6 [file 41540_2024_346_MOESM1_ESM.xlsx]

## Sheet: Supp. Table1
Differential expression analysis of transcriptomic data of CD4 T-cells																																						Differential expression analysis of transcriptomic data of CD8 T-cells
No	Ensemble_ID	Associated Gene Name	Gene Biotype	Chromosome Name	Gene Start bp.	Gene End bp.	Strand	Description	CD4_Rep1_0h	CD4_Rep2_0h	CD4_Rep3_0h	CD4_Rep1_6h	CD4_Rep2_6h	CD4_Rep3_6h	CD4_Rep1_12h	CD4_Rep2_12h	CD4_Rep3_12h	CD4_Rep1_24h	CD4_Rep2_24h	CD4_Rep3_24h	CD4_Rep1_3d	CD4_Rep2_3d	CD4_Rep3_3d	CD4_Rep1_7d	CD4_Rep2_7d	CD4_Rep3_7d	6h_log2FC	12h_log2FC	24h_log2FC	3d_log2FC	7d_log2FC	6h_Padj	12h_Padj	24h_Padj	3d_Padj	7d_Padj		No	Ensemble_ID	Associated Gene Name	Gene Biotype	Chromosome Name	Gene Start bp.	Gene End bp.	Strand	Description	Rep1_CD8_0h	Rep2_CD8_0h	Rep3_CD8_0h
1	ENSG00000067057	PFKP	protein_coding	10	3109712	3179904	1	phosphofructokinase, platelet [Source:HGNC Symbol;Acc:8878]	49.5073	65.5259	49.7876	385.351	329.723	315.22	372.806	391.283	360.95	280.33	310.641	327.301	253.483	293.939	303.306	204.839	233.869	224.948	2.53659	2.65672	2.45907	2.3175	1.95902	3.66435e-44	5.06315e-48	3.9441e-42	1.56761e-35	2.50185e-26		1	ENSG00000000419	DPM1	protein_coding	20	49551404	49575092	-1	dolichyl-phosphate mannosyltransferase polypeptide 1, catalytic subunit [Source:HGNC Symbol;Acc:3005]	48.5307	33.0483	43.6384
2	ENSG00000067225	PKM	protein_coding	15	72491370	72524164	-1	pyruvate kinase, muscle [Source:HGNC Symbol;Acc:9021]	264.925	215.176	259.54	2553.72	1646.68	1482.32	3318.7	2979.26	2799.16	3300.35	2840.95	3481.37	3947.07	3356.13	4159.98	3126.04	3017.96	3491.63	2.78813	3.4902	3.63799	3.90289	3.6528	1.56824e-39	2.22691e-57	2.46606e-61	1.72615e-65	7.46014e-59		2	ENSG00000000457	SCYL3	protein_coding	1	169821804	169863408	-1	SCY1-like 3 (S. cerevisiae) [Source:HGNC Symbol;Acc:19285]	13.4465	8.70147	13.9219
3	ENSG00000082212	ME2	protein_coding	18	48405419	48474691	1	malic enzyme 2, NAD(+)-dependent, mitochondrial [Source:HGNC Symbol;Acc:6984]	10.4422	11.6051	12.0443	77.6192	101.894	129.063	134.582	130.108	131.831	111.969	122.58	92.6488	84.9381	95.0445	76.0734	60.872	60.6431	65.0865	3.16532	3.43946	3.2838	2.85492	2.40126	1.67259e-51	2.45596e-59	4.67196e-55	4.32283e-41	2.57501e-30		3	ENSG00000000460	C1orf112	protein_coding	1	169631245	169823221	1	chromosome 1 open reading frame 112 [Source:HGNC Symbol;Acc:25565]	2.14322	3.19822	2.66253
4	ENSG00000103257	SLC7A5	protein_coding	16	87863629	87903094	-1	solute carrier family 7 (amino acid transporter light chain, L system), member 5 [Source:HGNC Symbol;Acc:11063]	612.161	377.555	369.212	2072.48	1712.73	1738.41	2010.91	1290.2	1905	823.115	707.136	1164.67	370.134	395.618	421.679	183.172	238.543	245.1	1.93568	1.8731	0.898044	-0.238411	-1.07147	1.77323e-16	1.01146e-15	8.06636e-05	0.348917	8.94392e-06		4	ENSG00000000938	FGR	protein_coding	1	27938575	27961788	-1	Gardner-Rasheed feline sarcoma viral (v-fgr) oncogene homolog [Source:HGNC Symbol;Acc:3697]	11.0097	32.8466	42.3522
5	ENSG00000105281	SLC1A5	protein_coding	19	47278140	47291851	-1	solute carrier family 1 (neutral amino acid transporter), member 5 [Source:HGNC Symbol;Acc:10943]	29.5785	32.0788	35.5626	378.095	281.536	317.071	568.694	442.169	538.3	336.865	289.727	471.557	222.016	233.733	259.747	140.535	164.24	151.681	3.2442	3.91421	3.40307	2.82666	2.17766	1.12083e-49	1.9819e-67	5.2501e-54	1.62119e-37	8.00776e-24		5	ENSG00000001036	FUCA2	protein_coding	6	143816614	143832827	-1	fucosidase, alpha-L- 2, plasma [Source:HGNC Symbol;Acc:4008]	2.23129	1.95927	3.83584
6	ENSG00000111716	LDHB	protein_coding	12	21788276	21910791	-1	lactate dehydrogenase B [Source:HGNC Symbol;Acc:6541]	788.061	731.908	642.039	1402.21	811.744	754.196	1233.63	1226.82	1103.25	1581.41	1446.81	1246.48	1078.64	1171.87	1077.32	909.464	986.964	987.433	0.300163	0.58944	0.961327	0.572969	0.367795	0.172496	0.00528692	4.51495e-06	0.0106181	0.107737		6	ENSG00000001084	GCLC	protein_coding	6	53362139	53481768	-1	glutamate-cysteine ligase, catalytic subunit [Source:HGNC Symbol;Acc:4311]	33.1465	31.4348	26.3545
7	ENSG00000115419	GLS	protein_coding	2	191745553	191830278	1	glutaminase [Source:HGNC Symbol;Acc:4331]	85.449	92.7903	83.9076	152.983	379.277	679.256	377.479	251.138	403.107	138.452	182.681	150.091	173.672	174.385	107.271	112.998	129.745	85.529	2.34164	1.91466	0.869495	0.740986	0.273676	1.35721e-11	1.63546e-08	0.00885922	0.0363443	0.461657		7	ENSG00000001167	NFYA	protein_coding	6	41040684	41067715	1	nuclear transcription factor Y, alpha [Source:HGNC Symbol;Acc:7804]	55.2833	67.7677	62.3663
8	ENSG00000117394	SLC2A1	protein_coding	1	43391519	43424530	-1	solute carrier family 2 (facilitated glucose transporter), member 1 [Source:HGNC Symbol;Acc:11005]	84.5866	79.6395	81.9953	89.8095	68.5654	45.0662	198.056	151.936	151.308	193.356	167.128	205.154	220.126	192.295	285.019	226.146	224.714	366.78	-0.473392	0.891408	1.13466	1.45347	1.68142	0.059115	0.000319817	4.37277e-06	2.56063e-08	1.39976e-10		8	ENSG00000001460	STPG1	protein_coding	1	24683489	24743424	-1	sperm-tail PG-rich repeat containing 1 [Source:HGNC Symbol;Acc:28070]	2.49553	2.96772	2.68509
9	ENSG00000134333	LDHA	protein_coding	11	18415935	18429972	1	lactate dehydrogenase A [Source:HGNC Symbol;Acc:6535]	522.412	434.414	485.802	1917.89	1734.65	1694.73	2388.3	2192.57	2274.07	3000.83	2849.97	2515.25	3101.84	3085.49	3106.57	2688.9	2516.43	2836.04	1.79171	2.13699	2.51718	2.63629	2.42912	3.03103e-32	2.87979e-44	7.06987e-59	7.7807e-60	8.69718e-52		9	ENSG00000001461	NIPAL3	protein_coding	1	24742284	24799466	1	NIPA-like domain containing 3 [Source:HGNC Symbol;Acc:25233]	16.9402	30.167	18.4572
10	ENSG00000141526	SLC16A3	protein_coding	17	80186273	80219005	1	solute carrier family 16, member 3 (monocarboxylic acid transporter 4) [Source:HGNC Symbol;Acc:10924]	31.7229	22.0953	25.1958	55.7224	34.4375	23.1783	121.578	79.27	77.684	129.747	111.076	140.451	291.902	257.42	310.054	296.047	330.285	309.754	0.309224	1.65261	2.20967	3.3948	3.51801	0.261513	3.9006e-10	1.91061e-16	1.75932e-31	2.5523e-33		10	ENSG00000001497	LAS1L	protein_coding	X	64732462	64754655	-1	LAS1-like (S. cerevisiae) [Source:HGNC Symbol;Acc:25726]	72.6345	73.9337	67.6011
11	ENSG00000141959	PFKL	protein_coding	21	45719934	45747259	1	phosphofructokinase, liver [Source:HGNC Symbol;Acc:8876]	198.076	153.375	133.997	155.892	92.1686	46.6975	178.688	115.411	113.116	155.354	128.987	177.009	314.611	268.537	360.581	239.59	283.929	246.094	-0.992501	-0.402936	-0.138591	0.914634	0.619098	0.00154811	0.214272	0.68151	0.00680966	0.0710358		11	ENSG00000001561	ENPP4	protein_coding	6	46097701	46114435	1	ectonucleotide pyrophosphatase/phosphodiesterase 4 (putative) [Source:HGNC Symbol;Acc:3359]	8.71966	25.1824	13.087
12	ENSG00000152556	PFKM	protein_coding	12	48498922	48540187	1	phosphofructokinase, muscle [Source:HGNC Symbol;Acc:8877]	6.64293	3.87682	5.30084	21.7007	15.6065	18.5524	57.6469	48.4121	56.0505	75.0468	62.1929	76.4478	57.217	51.9602	61.005	35.9334	27.1447	35.2166	1.75762	3.25312	3.67834	3.37753	2.58737	1.13344e-15	1.0029e-45	4.75531e-56	2.69132e-46	3.88015e-29		12	ENSG00000001629	ANKIB1	protein_coding	7	91875548	92030698	1	ankyrin repeat and IBR domain containing 1 [Source:HGNC Symbol;Acc:22215]	27.1866	47.6564	26.3094
13	ENSG00000159399	HK2	protein_coding	2	75061108	75120486	1	hexokinase 2 [Source:HGNC Symbol;Acc:4923]	13.5189	8.86854	18.0161	152.918	167.182	205.751	429.016	306.316	401.223	306.8	285.874	308.427	263.37	209.362	252.885	271.955	219.017	316.317	3.67138	4.71727	4.43619	4.1117	4.26743	3.50369e-51	8.08387e-76	4.7335e-69	6.02781e-59	1.85657e-62		13	ENSG00000001630	CYP51A1	protein_coding	7	91741465	91772266	-1	cytochrome P450, family 51, subfamily A, polypeptide 1 [Source:HGNC Symbol;Acc:2649]	46.1449	41.1577	33.6385
14	ENSG00000168003	SLC3A2	protein_coding	11	62623518	62656352	1	solute carrier family 3 (activators of dibasic and neutral amino acid transport), member 2 [Source:HGNC Symbol;Acc:11026]	429.832	327.427	336.167	1492.94	725.276	792.494	1025.75	770.199	880.662	566.49	441.131	612.934	293.594	300.802	339.459	233.742	309.381	258.597	1.31598	1.18374	0.48299	-0.274955	-0.496167	6.71725e-08	9.4994e-07	0.0467476	0.30246	0.0558786		14	ENSG00000001631	KRIT1	protein_coding	7	91828283	91875480	-1	KRIT1, ankyrin repeat containing [Source:HGNC Symbol;Acc:1573]	15.6831	14.8746	9.7444
15	ENSG00000170525	PFKFB3	protein_coding	10	6186881	6277495	1	6-phosphofructo-2-kinase/fructose-2,6-biphosphatase 3 [Source:HGNC Symbol;Acc:8874]	486.612	500.439	402.025	266.258	336.068	456.554	176.699	154.242	156.351	179.737	176.787	170.899	209.215	174.035	211.36	197.276	162.229	214.556	-0.367342	-1.60781	-1.41699	-1.27221	-1.3215	0.0631102	7.87134e-18	3.01497e-14	4.82164e-10	1.07692e-10		15	ENSG00000002016	RAD52	protein_coding	12	1021243	1100356	-1	RAD52 homolog (S. cerevisiae) [Source:HGNC Symbol;Acc:9824]	6.75642	6.75459	7.03516
16	ENSG00000000419	DPM1	protein_coding	20	49551404	49575092	-1	dolichyl-phosphate mannosyltransferase polypeptide 1, catalytic subunit [Source:HGNC Symbol;Acc:3005]	39.0184	48.3716	36.6697	43.336	38.3069	50.4226	51.2638	49.7329	50.1822	55.5563	54.2073	39.4884	34.2612	38.0598	34.2879	32.0686	30.6035	29.6085	0.0642144	0.155929	0.259705	-0.26973	-0.475843	0.759787	0.430773	0.174398	0.188547	0.0176329		16	ENSG00000002330	BAD	protein_coding	11	64037302	64052176	-1	BCL2-associated agonist of cell death [Source:HGNC Symbol;Acc:936]	18.7898	8.78791	19.45
17	ENSG00000000457	SCYL3	protein_coding	1	169821804	169863408	-1	SCY1-like 3 (S. cerevisiae) [Source:HGNC Symbol;Acc:19285]	13.7054	13.3535	12.1114	19.9032	24.5061	25.4182	16.2461	19.8595	16.5582	16.6159	17.036	16.3012	12.9486	15.0909	15.233	15.193	14.7002	16.3219	0.765763	0.329447	0.356069	0.0936431	0.189385	7.71785e-05	0.0958578	0.0683746	0.673704	0.379368		17	ENSG00000002549	LAP3	protein_coding	4	17578815	17609595	1	leucine aminopeptidase 3 [Source:HGNC Symbol;Acc:18449]	63.8268	31.6074	62.9755
18	ENSG00000000460	C1orf112	protein_coding	1	169631245	169823221	1	chromosome 1 open reading frame 112 [Source:HGNC Symbol;Acc:25565]	1.84137	1.97642	2.51622	8.46458	15.2969	19.7454	6.56208	11.4546	12.5297	15.8412	15.8192	12.9208	19.0778	23.4766	19.8413	26.9709	23.2346	24.6034	2.82189	2.21516	2.84726	3.24933	3.51367	6.6079e-20	2.46911e-13	2.03232e-20	4.37509e-24	2.03518e-27		18	ENSG00000002586	CD99	protein_coding	X	2609220	2659350	1	CD99 molecule [Source:HGNC Symbol;Acc:7082]	98.9403	88.1384	88.4726
19	ENSG00000000938	FGR	protein_coding	1	27938575	27961788	-1	Gardner-Rasheed feline sarcoma viral (v-fgr) oncogene homolog [Source:HGNC Symbol;Acc:3697]	4.68501	8.31109	20.8679	1.17654	4.25632	16.2638	0.238621	1.29675	1.30055	0.0611629	0.703497	0.726166	1.44604	1.2955	2.45044	0.549747	0.507552	0.603025	-0.360767	-3.49193	-4.6159	-2.772	-4.41554	0.652243	3.49416e-06	3.72476e-09	0.000721087	4.92888e-07		19	ENSG00000002822	MAD1L1	protein_coding	7	1855383	2272878	-1	MAD1 mitotic arrest deficient-like 1 (yeast) [Source:HGNC Symbol;Acc:6762]	47.6792	20.2266	57.5149
20	ENSG00000001036	FUCA2	protein_coding	6	143816614	143832827	-1	fucosidase, alpha-L- 2, plasma [Source:HGNC Symbol;Acc:4008]	1.74814	1.74837	2.71752	2.12431	2.32163	4.0416	3.36058	4.58666	5.13875	6.17745	6.17936	6.08477	8.38043	11.3794	9.6189	11.0616	15.2454	16.7641	0.367796	1.06279	1.6062	2.19152	2.74339	0.268695	0.000670386	2.20271e-07	1.63325e-11	8.2545e-17		20	ENSG00000002834	LASP1	protein_coding	17	37026112	37078023	1	LIM and SH3 protein 1 [Source:HGNC Symbol;Acc:6513]	110.713	161.784	152.148
21	ENSG00000001084	GCLC	protein_coding	6	53362139	53481768	-1	glutamate-cysteine ligase, catalytic subunit [Source:HGNC Symbol;Acc:4311]	21.1874	24.8573	24.5919	17.0599	37.8167	41.5116	35.5347	33.1152	37.367	33.9862	38.7113	32.7526	43.3975	43.1893	32.4226	28.87	27.0695	24.0004	0.461734	0.490549	0.591135	0.696631	0.126813	0.0620002	0.0441726	0.0141137	0.00626688	0.647669		21	ENSG00000002919	SNX11	protein_coding	17	46180719	46200436	1	sorting nexin 11 [Source:HGNC Symbol;Acc:14975]	23.1937	21.7249	29.3555
22	ENSG00000001167	NFYA	protein_coding	6	41040684	41067715	1	nuclear transcription factor Y, alpha [Source:HGNC Symbol;Acc:7804]	61.0916	57.1387	64.2475	68.9912	87.7059	122.563	77.532	64.1652	83.2669	49.0934	46.3357	37.0846	51.6136	46.253	44.5285	54.7581	47.052	56.6642	0.635809	0.209595	-0.461671	-0.411563	-0.254272	0.00218144	0.329539	0.0230371	0.0628619	0.260679		22	ENSG00000003056	M6PR	protein_coding	12	9092959	9102551	-1	mannose-6-phosphate receptor (cation dependent) [Source:HGNC Symbol;Acc:6752]	29.183	29.9077	40.6825
23	ENSG00000001460	STPG1	protein_coding	1	24683489	24743424	-1	sperm-tail PG-rich repeat containing 1 [Source:HGNC Symbol;Acc:28070]	2.51732	1.92574	1.87878	2.876	3.14709	2.55643	7.37737	9.14931	7.32748	6.89102	9.05039	8.28831	5.42263	5.79475	6.821	6.74689	7.19973	5.72873	0.290845	1.7745	1.95192	1.4605	1.58582	0.321125	4.60786e-11	4.09534e-13	1.87032e-07	1.55075e-08		23	ENSG00000003249	DBNDD1	protein_coding	16	90071273	90086536	-1	dysbindin (dystrobrevin binding protein 1) domain containing 1 [Source:HGNC Symbol;Acc:28455]	0.704619	0.288128	0.203074
24	ENSG00000001461	NIPAL3	protein_coding	1	24742284	24799466	1	NIPA-like domain containing 3 [Source:HGNC Symbol;Acc:25233]	17.7844	16.6982	19.0562	33.7276	40.4221	35.1814	39.1737	36.2851	41.9665	46.2187	47.2294	48.2024	47.2591	46.1305	43.1205	49.1773	54.3833	46.9957	0.932323	1.05321	1.3673	1.29743	1.44037	4.07865e-08	4.37899e-10	5.96617e-16	2.34554e-13	4.93909e-16		24	ENSG00000003393	ALS2	protein_coding	2	202565277	202645912	-1	amyotrophic lateral sclerosis 2 (juvenile) [Source:HGNC Symbol;Acc:443]	12.3308	11.5827	18.1413
25	ENSG00000001497	LAS1L	protein_coding	X	64732462	64754655	-1	LAS1-like (S. cerevisiae) [Source:HGNC Symbol;Acc:25726]	92.5348	76.3201	77.4661	174.978	101.12	102.696	134.026	126.77	120.919	113.457	95.3904	107.222	63.9213	65.0903	69.929	50.8099	47.2776	48.5837	0.473465	0.509785	0.307783	-0.357121	-0.795858	0.0247358	0.0141188	0.143162	0.110948	0.000266508		25	ENSG00000003400	CASP10	protein_coding	2	202047604	202094129	1	caspase 10, apoptosis-related cysteine peptidase [Source:HGNC Symbol;Acc:1500]	35.7301	33.5957	42.8261
26	ENSG00000001561	ENPP4	protein_coding	6	46097701	46114435	1	ectonucleotide pyrophosphatase/phosphodiesterase 4 (putative) [Source:HGNC Symbol;Acc:3359]	3.70605	7.06949	6.64282	4.41204	18.3667	23.3731	15.4706	12.031	16.9706	6.40171	9.60178	6.10981	12.6857	13.1826	6.36383	10.0287	11.8241	7.49761	1.49752	1.23939	0.398429	0.825359	0.696304	0.000383923	0.00295348	0.351336	0.0617527	0.117829		26	ENSG00000003402	CFLAR	protein_coding	2	201980827	202029033	1	CASP8 and FADD-like apoptosis regulator [Source:HGNC Symbol;Acc:1876]	151.141	168.958	170.763
27	ENSG00000001629	ANKIB1	protein_coding	7	91875548	92030698	1	ankyrin repeat and IBR domain containing 1 [Source:HGNC Symbol;Acc:22215]	24.5672	27.7712	28.8527	22.8119	60.0528	72.4079	52.099	49.4687	56.0188	30.1533	40.9549	30.8245	37.3176	37.9723	30.6854	48.0612	43.7059	53.2069	0.991246	0.877565	0.379648	0.328645	0.784263	0.000344508	0.00139882	0.17429	0.275924	0.00705437		27	ENSG00000003509	NDUFAF7	protein_coding	2	37458774	37480546	1	NADH dehydrogenase (ubiquinone) complex I, assembly factor 7 [Source:HGNC Symbol;Acc:28816]	27.8912	25.0671	29.6939
28	ENSG00000001630	CYP51A1	protein_coding	7	91741465	91772266	-1	cytochrome P450, family 51, subfamily A, polypeptide 1 [Source:HGNC Symbol;Acc:2649]	29.6612	32.0053	21.6653	52.0604	78.089	81.0021	185.603	167.531	200.313	90.0468	107.083	87.5977	81.8116	95.4904	66.6948	108.678	125.434	108.643	1.31266	2.65933	1.79304	1.49942	1.9928	5.51902e-11	2.73595e-37	5.31241e-19	7.1763e-13	3.78188e-21		28	ENSG00000003756	RBM5	protein_coding	3	50126341	50156454	1	RNA binding motif protein 5 [Source:HGNC Symbol;Acc:9902]	277.708	272.674	283.8
29	ENSG00000001631	KRIT1	protein_coding	7	91828283	91875480	-1	KRIT1, ankyrin repeat containing [Source:HGNC Symbol;Acc:1573]	13.6513	11.3558	8.05661	20.5568	38.3311	44.0778	32.4326	29.9062	34.4979	23.9094	29.4605	16.5403	28.5589	26.2453	21.3978	26.8525	22.2351	20.5937	1.66467	1.47227	1.17578	1.15568	1.03115	5.6628e-10	3.05676e-08	8.25601e-06	3.17737e-05	0.000215421		29	ENSG00000004059	ARF5	protein_coding	7	127228399	127231759	1	ADP-ribosylation factor 5 [Source:HGNC Symbol;Acc:658]	106.668	83.7585	92.5027
30	ENSG00000002016	RAD52	protein_coding	12	1021243	1100356	-1	RAD52 homolog (S. cerevisiae) [Source:HGNC Symbol;Acc:9824]	6.63547	3.17747	5.21596	9.48784	13.0094	11.4187	9.36747	9.74005	10.2499	11.7637	11.1229	10.9849	15.101	13.1149	11.522	14.2641	12.8539	12.3968	1.07157	0.863059	1.15002	1.35112	1.34671	2.15685e-05	0.000587061	3.86812e-06	2.41873e-07	2.72993e-07		30	ENSG00000004139	SARM1	protein_coding	17	26691378	26728065	1	sterile alpha and TIR motif containing 1 [Source:HGNC Symbol;Acc:17074]	10.6867	20.2151	11.8234
31	ENSG00000002330	BAD	protein_coding	11	64037302	64052176	-1	BCL2-associated agonist of cell death [Source:HGNC Symbol;Acc:936]	24.4506	22.7795	19.0897	15.197	9.02855	4.4555	10.8175	11.8629	8.15222	17.4926	15.1347	22.5112	16.2679	17.4193	19.2927	19.9741	27.9718	22.9149	-1.51355	-1.28736	-0.318882	-0.37119	0.0469133	8.67245e-06	0.000139348	0.371775	0.333977	0.90888		31	ENSG00000004399	PLXND1	protein_coding	3	129274018	129325661	-1	plexin D1 [Source:HGNC Symbol;Acc:9107]	75.2181	135.91	63.3817
32	ENSG00000002549	LAP3	protein_coding	4	17578815	17609595	1	leucine aminopeptidase 3 [Source:HGNC Symbol;Acc:18449]	59.8563	57.7469	70.32	73.5667	59.9238	74.1852	77.7309	81.5753	67.5017	90.9084	85.3323	75.6708	54.3408	55.7242	56.3967	45.3954	36.4122	97.7101	0.0896572	0.113873	0.405612	-0.229361	-0.118485	0.74697	0.674798	0.109149	0.411207	0.680792		32	ENSG00000004455	AK2	protein_coding	1	33473585	33546597	-1	adenylate kinase 2 [Source:HGNC Symbol;Acc:362]	42.596	41.5363	46.738
33	ENSG00000002586	CD99	protein_coding	X	2609220	2659350	1	CD99 molecule [Source:HGNC Symbol;Acc:7082]	112.254	144.279	90.0136	207.039	148.326	87.9413	158.047	199.244	144.456	200.41	207.341	204.829	156.763	171.269	160.778	153.979	271.014	185.872	0.128097	0.378704	0.803371	0.448053	0.768615	0.668555	0.17506	0.0030249	0.127315	0.00769957		33	ENSG00000004468	CD38	protein_coding	4	15779898	15851069	1	CD38 molecule [Source:HGNC Symbol;Acc:1667]	3.64053	3.80329	2.68509
34	ENSG00000002822	MAD1L1	protein_coding	7	1855383	2272878	-1	MAD1 mitotic arrest deficient-like 1 (yeast) [Source:HGNC Symbol;Acc:6762]	139.991	136.778	106.386	36.9958	26.0538	14.6569	29.0521	27.2558	24.5201	23.67	21.295	25.7413	35.9864	36.5542	44.1262	37.7993	70.3054	52.0008	-2.53407	-2.36103	-2.47882	-1.76144	-1.30797	6.50368e-21	1.22818e-18	2.3584e-20	1.67468e-09	6.93845e-06		34	ENSG00000004478	FKBP4	protein_coding	12	2904119	2914576	1	FK506 binding protein 4, 59kDa [Source:HGNC Symbol;Acc:3720]	38.343	9.62348	37.5461
35	ENSG00000002834	LASP1	protein_coding	17	37026112	37078023	1	LIM and SH3 protein 1 [Source:HGNC Symbol;Acc:6513]	96.6371	107.968	110.143	59.873	87.4996	66.3455	125.018	125.089	123.394	188.83	186.294	216.573	297.078	260.922	312.888	314.872	318.555	352.528	-0.662512	0.134937	0.867938	1.41564	1.59506	8.30824e-05	0.456967	3.0023e-07	2.98943e-15	8.18952e-19		35	ENSG00000004487	KDM1A	protein_coding	1	23345941	23410182	1	lysine (K)-specific demethylase 1A [Source:HGNC Symbol;Acc:29079]	59.5697	63.9068	65.954
36	ENSG00000002919	SNX11	protein_coding	17	46180719	46200436	1	sorting nexin 11 [Source:HGNC Symbol;Acc:14975]	21.3972	21.7913	23.4176	47.9768	35.3145	30.3607	45.0795	47.0913	41.2369	42.6917	42.2859	42.944	25.3878	23.9143	21.4505	15.7761	18.4035	15.9399	0.588392	0.881395	0.899375	0.0331529	-0.462321	0.00459717	1.52989e-05	9.38012e-06	0.891475	0.0360443		36	ENSG00000004534	RBM6	protein_coding	3	49977440	50137478	1	RNA binding motif protein 6 [Source:HGNC Symbol;Acc:9903]	107.454	126.124	100.033
37	ENSG00000003056	M6PR	protein_coding	12	9092959	9102551	-1	mannose-6-phosphate receptor (cation dependent) [Source:HGNC Symbol;Acc:6752]	26.1988	30.8372	35.831	186.482	194.965	232.027	207.978	208.297	226.486	187.892	183.917	186.324	111.64	117.401	121.571	116.763	110.458	137.61	2.68673	2.7038	2.54876	1.86194	1.92037	1.76698e-48	3.12609e-49	1.4038e-44	6.57236e-24	2.9886e-25		37	ENSG00000004660	CAMKK1	protein_coding	17	3763609	3798185	-1	calcium/calmodulin-dependent protein kinase kinase 1, alpha [Source:HGNC Symbol;Acc:1469]	16.4705	5.18631	15.9526
38	ENSG00000003249	DBNDD1	protein_coding	16	90071273	90086536	-1	dysbindin (dystrobrevin binding protein 1) domain containing 1 [Source:HGNC Symbol;Acc:28455]	1.86468	1.08956	1.10714	1.53604	1.18661	0.438245	7.99381	4.92286	4.40918	5.38233	5.34277	4.83276	1.9883	2.46846	1.82869	0.982881	2.38738	0.944739	-0.623268	1.90818	1.93593	0.57757	0.0341319	0.184557	2.09194e-05	1.47536e-05	0.231917	0.947838		38	ENSG00000004700	RECQL	protein_coding	12	21621845	21654603	-1	RecQ protein-like (DNA helicase Q1-like) [Source:HGNC Symbol;Acc:9948]	29.8876	37.86	33.0559
39	ENSG00000003393	ALS2	protein_coding	2	202565277	202645912	-1	amyotrophic lateral sclerosis 2 (juvenile) [Source:HGNC Symbol;Acc:443]	6.22337	4.40893	10.7694	8.69335	11.2986	20.9871	18.1949	11.3346	18.8738	16.8606	15.0396	18.655	9.02129	7.93059	10.2772	8.64602	6.18462	10.3318	1.01874	1.13971	1.18742	0.2899	0.177044	0.00347673	0.000938921	0.000534158	0.448566	0.653073		39	ENSG00000004766	CCDC132	protein_coding	7	92861653	92988338	1	coiled-coil domain containing 132 [Source:HGNC Symbol;Acc:25956]	11.9198	12.8793	10.3117
40	ENSG00000003400	CASP10	protein_coding	2	202047604	202094129	1	caspase 10, apoptosis-related cysteine peptidase [Source:HGNC Symbol;Acc:1500]	40.1839	26.783	44.4197	40.0678	48.2125	47.5024	20.8992	19.9556	17.8588	18.8789	16.1804	16.176	20.3759	20.0628	18.3966	49.194	51.8079	47.257	0.214312	-1.05133	-1.18671	-0.975658	0.359548	0.307094	4.49223e-08	5.40041e-10	2.9117e-06	0.0933273		40	ENSG00000004777	ARHGAP33	protein_coding	19	36265434	36279724	1	Rho GTPase activating protein 33 [Source:HGNC Symbol;Acc:23085]	9.71787	21.8689	14.1926
41	ENSG00000003402	CFLAR	protein_coding	2	201980827	202029033	1	CASP8 and FADD-like apoptosis regulator [Source:HGNC Symbol;Acc:1876]	248.469	182.439	246.59	718.737	424.342	702.556	466.226	412.175	505.438	521.821	341.253	467.326	249.523	149.298	261.447	161.792	77.9563	157.631	1.41969	0.952354	0.863556	-0.0876618	-0.818245	4.37119e-07	0.00060004	0.00178894	0.786285	0.00542107		41	ENSG00000004779	NDUFAB1	protein_coding	16	23592323	23607677	-1	NADH dehydrogenase (ubiquinone) 1, alpha/beta subcomplex, 1, 8kDa [Source:HGNC Symbol;Acc:7694]	61.4487	29.0433	56.432
42	ENSG00000003509	NDUFAF7	protein_coding	2	37458774	37480546	1	NADH dehydrogenase (ubiquinone) complex I, assembly factor 7 [Source:HGNC Symbol;Acc:28816]	25.989	34.6633	23.9544	14.8702	18.0571	18.528	16.6438	16.3055	16.463	21.1827	18.5761	16.3513	19.2421	17.5068	16.8605	18.9913	18.6291	17.8294	-0.77966	-0.906076	-0.626279	-0.709297	-0.658306	6.4953e-05	2.67017e-06	0.00122528	0.00070729	0.00173548		42	ENSG00000004838	ZMYND10	protein_coding	3	50378541	50384283	-1	zinc finger, MYND-type containing 10 [Source:HGNC Symbol;Acc:19412]	1.17437	1.52708	1.78254
43	ENSG00000003756	RBM5	protein_coding	3	50126341	50156454	1	RNA binding motif protein 5 [Source:HGNC Symbol;Acc:9902]	331.881	302.233	326.341	231.63	214.039	204.071	160.731	158.51	154.813	142.59	135.463	145.639	141.997	128.85	139.13	200.981	180.681	181.403	-0.664075	-1.13168	-1.22265	-1.27997	-0.820536	1.41761e-05	4.52759e-14	3.05066e-16	5.25561e-15	5.47559e-07		43	ENSG00000004864	SLC25A13	protein_coding	7	95749532	95951459	-1	solute carrier family 25 (aspartate/glutamate carrier), member 13 [Source:HGNC Symbol;Acc:10983]	4.05156	8.90316	4.91891
44	ENSG00000004059	ARF5	protein_coding	7	127228399	127231759	1	ADP-ribosylation factor 5 [Source:HGNC Symbol;Acc:658]	129.712	117.459	90.8534	129.235	81.0209	52.6172	96.8989	91.8629	82.1887	95.0073	85.392	95.6659	76.5889	82.973	98.7431	78.7531	112.321	96.4715	-0.579041	-0.46109	-0.318271	-0.43273	-0.280212	0.0267755	0.0776521	0.228806	0.125581	0.331646		44	ENSG00000004866	ST7	protein_coding	7	116593292	116870157	1	suppression of tumorigenicity 7 [Source:HGNC Symbol;Acc:11351]	4.72682	8.93197	4.96403
45	ENSG00000004139	SARM1	protein_coding	17	26691378	26728065	1	sterile alpha and TIR motif containing 1 [Source:HGNC Symbol;Acc:17074]	16.619	13.7174	15.3993	33.6295	29.2087	22.8375	39.3278	39.3588	40.5073	40.0413	38.4071	44.4965	26.8338	25.2098	30.2037	21.0236	15.2266	18.9551	0.757604	1.27063	1.37585	0.796791	0.22341	0.000217731	3.9267e-10	1.18183e-11	0.000195362	0.322824		45	ENSG00000004897	CDC27	protein_coding	17	45195069	45266788	-1	cell division cycle 27 homolog (S. cerevisiae) [Source:HGNC Symbol;Acc:1728]	50.752	83.6796	43.4109
46	ENSG00000004399	PLXND1	protein_coding	3	129274018	129325661	-1	plexin D1 [Source:HGNC Symbol;Acc:9107]	86.2415	89.9777	96.8913	13.3995	13.0011	11.4674	7.23818	6.98806	8.8818	6.21822	6.29345	7.51206	4.79821	5.07698	6.821	5.86397	7.97045	6.89458	-2.9567	-3.63078	-3.78869	-4.08291	-3.77334	1.16244e-45	6.88257e-65	6.43185e-70	5.20394e-63	1.28252e-55		46	ENSG00000004961	HCCS	protein_coding	X	11129421	11141198	1	holocytochrome c synthase [Source:HGNC Symbol;Acc:4837]	8.30864	10.8336	10.1311
47	ENSG00000004455	AK2	protein_coding	1	33473585	33546597	-1	adenylate kinase 2 [Source:HGNC Symbol;Acc:362]	39.9627	43.6915	35.1355	328.257	204.812	221.98	305.343	307.512	273.208	390.233	361.155	320.354	388.367	393.044	376.969	327.863	293.687	340.357	2.54904	2.77065	3.15644	3.2352	2.96927	7.06789e-38	7.71985e-44	1.61431e-54	8.18973e-54	1.64238e-46		47	ENSG00000004975	DVL2	protein_coding	17	7128660	7137864	-1	dishevelled, dsh homolog 2 (Drosophila) [Source:HGNC Symbol;Acc:3086]	23.869	26.5942	29.5586
48	ENSG00000004468	CD38	protein_coding	4	15779898	15851069	1	CD38 molecule [Source:HGNC Symbol;Acc:1667]	2.33085	1.9004	2.78462	1.04582	1.52196	4.13898	7.15864	5.13898	10.3092	5.54543	4.01183	6.23501	1.11739	1.66315	1.70068	22.9561	25.7536	23.0958	0.0489022	1.698	1.07823	-0.696704	3.30298	0.913228	1.76869e-05	0.00598876	0.103468	1.19414e-14		48	ENSG00000005007	UPF1	protein_coding	19	18942747	18979045	1	UPF1 regulator of nonsense transcripts homolog (yeast) [Source:HGNC Symbol;Acc:9962]	261.326	216.154	235.408
49	ENSG00000004478	FKBP4	protein_coding	12	2904119	2914576	1	FK506 binding protein 4, 59kDa [Source:HGNC Symbol;Acc:3720]	38.0861	32.991	40.6621	784.232	421.582	401.165	595.539	577.031	519.268	482.779	438.507	486.106	170.386	184.714	168.916	96.6055	95.1379	99.8006	3.67892	3.78503	3.60901	2.17581	1.33181	1.65747e-51	3.92343e-54	2.96917e-50	2.63332e-20	9.68292e-09		49	ENSG00000005020	SKAP2	protein_coding	7	26706681	27034858	-1	src kinase associated phosphoprotein 2 [Source:HGNC Symbol;Acc:15687]	2.11386	6.22357	2.45945
50	ENSG00000004487	KDM1A	protein_coding	1	23345941	23410182	1	lysine (K)-specific demethylase 1A [Source:HGNC Symbol;Acc:29079]	65.2638	56.9107	59.9532	129.354	95.1093	89.8647	102.786	108.663	96.9702	115.17	105.506	84.661	76.0319	80.2337	78.0301	88.9424	83.5018	90.9562	0.647058	0.623216	0.742413	0.312404	0.482993	0.000675025	0.000950768	7.38521e-05	0.128191	0.0167388		50	ENSG00000005022	SLC25A5	protein_coding	X	118602363	118605282	1	solute carrier family 25 (mitochondrial carrier; adenine nucleotide translocator), member 5 [Source:HGNC Symbol;Acc:10991]	215.79	122.771	179.969
51	ENSG00000004534	RBM6	protein_coding	3	49977440	50137478	1	RNA binding motif protein 6 [Source:HGNC Symbol;Acc:9903]	114.29	103.946	120.07	301.017	254.775	223.51	233.332	253.233	208.802	240.188	212.407	184.741	111.158	105.478	105.951	134.631	128.719	122.441	1.07403	0.903117	0.882058	-0.121874	0.138079	9.80085e-10	2.23475e-07	3.90898e-07	0.540815	0.487188		51	ENSG00000005059	CCDC109B	protein_coding	4	110481361	110609874	1	coiled-coil domain containing 109B [Source:HGNC Symbol;Acc:26076]	119.697	76.8726	96.4151
52	ENSG00000004660	CAMKK1	protein_coding	17	3763609	3798185	-1	calcium/calmodulin-dependent protein kinase kinase 1, alpha [Source:HGNC Symbol;Acc:1469]	13.8919	12.416	13.2521	47.0944	25.1768	16.7264	25.3336	23.1254	18.0491	18.6343	17.8916	19.7567	12.7021	15.3535	14.7575	9.22908	11.2977	10.2916	0.926249	0.608662	0.475587	0.0631059	-0.411137	0.00190772	0.0410673	0.110722	0.855195	0.201648		52	ENSG00000005075	POLR2J	protein_coding	7	102113565	102119354	-1	polymerase (RNA) II (DNA directed) polypeptide J, 13.3kDa [Source:HGNC Symbol;Acc:9197]	35.9121	27.6318	38.1791
53	ENSG00000004700	RECQL	protein_coding	12	21621845	21654603	-1	RecQ protein-like (DNA helicase Q1-like) [Source:HGNC Symbol;Acc:9948]	24.0078	36.3864	26.9739	30.2306	56.106	65.0551	33.9836	38.1101	38.3186	73.2323	79.9325	52.1838	122.897	129.515	105.991	116.413	108.485	115.761	0.822997	0.253837	1.25963	1.98245	1.91242	0.00049391	0.299462	7.07585e-08	1.45731e-15	1.35147e-14		53	ENSG00000005100	DHX33	protein_coding	17	5344232	5372380	-1	DEAH (Asp-Glu-Ala-His) box polypeptide 33 [Source:HGNC Symbol;Acc:16718]	13.241	13.9454	13.2224
54	ENSG00000004766	CCDC132	protein_coding	7	92861653	92988338	1	coiled-coil domain containing 132 [Source:HGNC Symbol;Acc:25956]	8.2046	11.4024	8.15256	8.4319	22.7777	26.9277	12.6469	10.0138	12.6248	12.783	11.9594	10.0161	10.5659	12.2022	7.86336	9.94542	12.1625	8.32174	1.12758	0.251062	0.31705	0.0879369	0.0818012	0.000348467	0.445317	0.325251	0.809236	0.821847		54	ENSG00000005102	MEOX1	protein_coding	17	41717756	41739322	-1	mesenchyme homeobox 1 [Source:HGNC Symbol;Acc:7013]	0.499105	0.230502	0.315893
55	ENSG00000004777	ARHGAP33	protein_coding	19	36265434	36279724	1	Rho GTPase activating protein 33 [Source:HGNC Symbol;Acc:23085]	20.7912	17.3317	20.0962	6.60172	5.05599	3.04337	4.07645	5.09095	3.48928	5.07652	6.84483	6.7859	45.5337	39.5829	54.7692	78.2973	83.0882	69.5287	-2.2172	-2.36839	-1.66597	1.21513	1.93702	1.22972e-17	6.19895e-20	5.42881e-11	9.83492e-06	2.95305e-12		55	ENSG00000005156	LIG3	protein_coding	17	33307513	33332083	1	ligase III, DNA, ATP-dependent [Source:HGNC Symbol;Acc:6600]	12.1547	16.2792	11.4624
56	ENSG00000004779	NDUFAB1	protein_coding	16	23592323	23607677	-1	NADH dehydrogenase (ubiquinone) 1, alpha/beta subcomplex, 1, 8kDa [Source:HGNC Symbol;Acc:7694]	60.2758	59.5459	43.5139	160.827	75.1691	78.2999	124.023	129.867	123.901	148.442	129.995	112.931	55.0644	64.1625	74.6104	49.9936	45.3978	51.8802	0.782662	1.11611	1.24219	0.201913	-0.194797	0.00169242	5.98546e-06	4.50417e-07	0.464848	0.483598		56	ENSG00000005175	RPAP3	protein_coding	12	48057070	48099844	-1	RNA polymerase II associated protein 3 [Source:HGNC Symbol;Acc:26151]	8.57287	9.04722	11.5978
57	ENSG00000004838	ZMYND10	protein_coding	3	50378541	50384283	-1	zinc finger, MYND-type containing 10 [Source:HGNC Symbol;Acc:19412]	0.909032	0.988209	1.04004	3.33354	2.01208	1.29039	2.60495	1.84907	1.77636	2.3038	1.59713	1.85298	2.87564	2.18835	2.99905	2.94864	3.60926	3.01512	0.941837	0.940496	0.88322	1.4061	1.65268	0.0239988	0.0222307	0.030768	0.000903155	9.45839e-05		57	ENSG00000005187	ACSM3	protein_coding	16	20621565	20808903	1	acyl-CoA synthetase medium-chain family member 3 [Source:HGNC Symbol;Acc:10522]	5.49016	2.76603	6.65632
58	ENSG00000004864	SLC25A13	protein_coding	7	95749532	95951459	-1	solute carrier family 25 (aspartate/glutamate carrier), member 13 [Source:HGNC Symbol;Acc:10983]	4.59178	7.01882	5.53569	6.01345	7.73876	8.42405	10.1812	13.0876	11.8001	9.3783	10.7236	7.91271	4.45313	7.00273	5.0106	5.19761	5.73346	4.9649	0.323992	0.954978	0.715913	-0.111875	-0.160522	0.231168	0.00018768	0.00507298	0.705514	0.584662		58	ENSG00000005189	AC004381.6	protein_coding	16	20817751	20860990	1	Putative RNA exonuclease NEF-sp [Source:UniProtKB/Swiss-Prot;Acc:Q96IC2]	0.381669	0.864384	1.66972
59	ENSG00000004866	ST7	protein_coding	7	116593292	116870157	1	suppression of tumorigenicity 7 [Source:HGNC Symbol;Acc:11351]	4.33538	6.08129	5.46859	5.13104	6.94476	9.47097	14.8542	15.1288	15.1942	12.3141	10.8757	9.2148	6.72078	7.38787	8.01057	7.00011	5.3575	7.98003	0.384055	1.38785	1.02506	0.425893	0.306123	0.158369	9.11845e-08	7.14245e-05	0.130537	0.285341		59	ENSG00000005194	CIAPIN1	protein_coding	16	57462081	57481440	-1	cytokine induced apoptosis inhibitor 1 [Source:HGNC Symbol;Acc:28050]	49.0582	45.2886	53.7018
60	ENSG00000004897	CDC27	protein_coding	17	45195069	45266788	-1	cell division cycle 27 homolog (S. cerevisiae) [Source:HGNC Symbol;Acc:1728]	36.8041	47.205	37.0938	20.3281	43.8746	51.2866	54.9362	43.1502	58	33.8822	45.6106	27.6927	72.9484	76.9796	48.8737	75.0408	68.6217	56.2208	-0.0398174	0.283931	-0.115524	0.660135	0.6733	0.895044	0.3084	0.684286	0.0203561	0.0181738		60	ENSG00000005238	FAM214B	protein_coding	9	35104109	35115999	-1	family with sequence similarity 214, member B [Source:HGNC Symbol;Acc:25666]	20.4046	4.7253	45.5563
61	ENSG00000004961	HCCS	protein_coding	X	11129421	11141198	1	holocytochrome c synthase [Source:HGNC Symbol;Acc:4837]	8.08805	10.0595	9.56164	29.1195	26.7245	35.9361	33.2678	28.5045	30.6105	30.9688	27.7596	29.7227	14.8219	17.4018	15.2147	13.2439	15.0574	13.4474	1.70546	1.61821	1.62884	0.722895	0.539869	9.92276e-18	2.68302e-16	1.48655e-16	0.000503662	0.0103145		61	ENSG00000005302	MSL3	protein_coding	X	11776278	11793870	1	male-specific lethal 3 homolog (Drosophila) [Source:HGNC Symbol;Acc:7370]	265.201	182.472	231.459
62	ENSG00000004975	DVL2	protein_coding	17	7128660	7137864	-1	dishevelled, dsh homolog 2 (Drosophila) [Source:HGNC Symbol;Acc:3086]	27.7371	28.582	29.5908	57.1931	45.5813	32.1867	66.0384	57.4173	58.9688	51.9273	48.4082	58.3187	62.3603	53.0631	73.6047	51.8428	52.7103	58.0311	0.49047	0.967062	0.828064	1.0872	0.868948	0.0215504	3.41048e-06	6.52447e-05	6.94331e-07	7.77577e-05		62	ENSG00000005339	CREBBP	protein_coding	16	3775055	3930727	-1	CREB binding protein [Source:HGNC Symbol;Acc:2348]	265.407	413.666	222.863
63	ENSG00000005007	UPF1	protein_coding	19	18942747	18979045	1	UPF1 regulator of nonsense transcripts homolog (yeast) [Source:HGNC Symbol;Acc:9962]	386.292	339.614	323.217	253.643	206.625	172.157	193.88	166.369	170.34	125.445	123.949	145.258	109.669	112.114	119.761	105.368	115.703	109.188	-0.866296	-1.08687	-1.44669	-1.66778	-1.71598	3.95068e-07	1.2022e-10	7.77273e-18	2.22247e-19	2.30572e-20		63	ENSG00000005379	BZRAP1	protein_coding	17	56378592	56406152	-1	benzodiazapine receptor (peripheral) associated protein 1 [Source:HGNC Symbol;Acc:16831]	87.637	128.476	100.07
64	ENSG00000005020	SKAP2	protein_coding	7	26706681	27034858	-1	src kinase associated phosphoprotein 2 [Source:HGNC Symbol;Acc:15687]	1.16543	1.21626	1.74458	2.48381	7.37762	9.88487	4.73265	5.45116	5.48768	8.09388	9.06941	6.46038	13.3101	12.745	8.79599	12.5109	14.6814	12.2012	2.34093	1.84189	2.52009	3.02517	3.20575	2.57056e-10	4.52794e-07	8.34946e-12	4.8493e-15	1.65842e-16		64	ENSG00000005381	MPO	protein_coding	17	56347217	56358296	-1	myeloperoxidase [Source:HGNC Symbol;Acc:7218]	5.81311	23.1367	58.6207
65	ENSG00000005022	SLC25A5	protein_coding	X	118602363	118605282	1	solute carrier family 25 (mitochondrial carrier; adenine nucleotide translocator), member 5 [Source:HGNC Symbol;Acc:10991]	226.862	213.2	168.486	409.797	317.934	287.392	505.3	449.829	420.743	448.303	444.895	438.028	377.136	456.193	386.566	327.766	404.914	285.854	0.609929	1.04117	1.10937	0.955199	0.695825	0.00138512	3.18804e-08	3.60084e-09	1.47303e-06	0.000492347		65	ENSG00000005436	GCFC2	protein_coding	2	75879126	75938115	-1	GC-rich sequence DNA-binding factor 2 [Source:HGNC Symbol;Acc:1317]	11.9785	15.9335	11.0563
66	ENSG00000005059	CCDC109B	protein_coding	4	110481361	110609874	1	coiled-coil domain containing 109B [Source:HGNC Symbol;Acc:26076]	113.629	131.989	79.3113	34.0217	42.0988	44.7984	22.7088	20.4599	25.1862	38.1045	40.4035	27.5442	55.9846	59.3131	48.4602	72.7831	96.6606	63.8402	-1.44927	-2.30552	-1.59308	-1.0365	-0.524515	7.18145e-13	7.70472e-30	1.95445e-15	2.32617e-06	0.018737		66	ENSG00000005448	WDR54	protein_coding	2	74648805	74652882	1	WD repeat domain 54 [Source:HGNC Symbol;Acc:25770]	10.5986	10.9777	13.1547
67	ENSG00000005075	POLR2J	protein_coding	7	102113565	102119354	-1	polymerase (RNA) II (DNA directed) polypeptide J, 13.3kDa [Source:HGNC Symbol;Acc:9197]	46.7333	43.2146	46.9376	64.0481	26.1248	27.915	44.857	45.85	42.1105	55.9283	43.9984	59.4705	37.0869	36.3377	51.2256	39.0727	47.4746	47.5037	-0.404127	-0.163945	0.134609	-0.184179	-0.0818527	0.154485	0.576668	0.646767	0.554458	0.798632		67	ENSG00000005469	CROT	protein_coding	7	86974997	87029111	1	carnitine O-octanoyltransferase [Source:HGNC Symbol;Acc:2366]	4.87362	7.98115	4.85121
68	ENSG00000005100	DHX33	protein_coding	17	5344232	5372380	-1	DEAH (Asp-Glu-Ala-His) box polypeptide 33 [Source:HGNC Symbol;Acc:16718]	11.6543	11.6811	13.3192	53.9576	70.1131	85.2874	94.9315	90.4365	97.3191	67.6869	80.2937	74.3694	40.7026	43.1018	35.4217	26.3045	19.3998	19.6787	2.49877	2.84826	2.58548	1.64763	0.785557	2.28797e-35	1.83736e-44	9.00982e-38	5.81453e-16	0.00012452		68	ENSG00000005483	MLL5	protein_coding	7	104654626	104754808	1	myeloid/lymphoid or mixed-lineage leukemia 5 (trithorax homolog, Drosophila) [Source:HGNC Symbol;Acc:18541]	263.175	508.921	277.805
69	ENSG00000005102	MEOX1	protein_coding	17	41717756	41739322	-1	mesenchyme homeobox 1 [Source:HGNC Symbol;Acc:7013]	1.70152	1.08956	1.77813	7.12463	4.95281	3.77378	1.01414	0.840488	1.04678	0.77473	0.703497	0.876408	2.97423	3.88651	3.45622	9.49563	8.32762	12.1208	1.6316	-0.72513	-0.917616	1.12521	2.66355	2.81617e-06	0.0451134	0.0097768	0.00187569	2.52296e-13		69	ENSG00000005486	RHBDD2	protein_coding	7	75471920	75518244	1	rhomboid domain containing 2 [Source:HGNC Symbol;Acc:23082]	296.938	175.355	216.815
70	ENSG00000005156	LIG3	protein_coding	17	33307513	33332083	1	ligase III, DNA, ATP-dependent [Source:HGNC Symbol;Acc:6600]	13.8686	10.3382	10.9036	73.5013	50.792	53.7825	63.9903	58.522	62.9656	51.2137	45.5372	54.0618	22.1013	21.5159	24.0107	21.3901	15.9221	18.6134	2.22908	2.30314	2.04117	0.896632	0.624686	5.5956e-27	9.86995e-29	2.23539e-23	2.28803e-05	0.00356084		70	ENSG00000005513	SOX8	protein_coding	16	1031808	1036979	1	SRY (sex determining region Y)-box 8 [Source:HGNC Symbol;Acc:11203]	1.9377	1.32539	1.53434
71	ENSG00000005175	RPAP3	protein_coding	12	48057070	48099844	-1	RNA polymerase II associated protein 3 [Source:HGNC Symbol;Acc:26151]	8.81062	9.32464	9.86359	19.8378	33.6894	45.8697	55.8374	57.1532	67.5968	54.2107	58.8846	39.4133	24.6976	29.2364	26.6257	27.404	24.9265	26.8346	1.88069	2.61014	2.4688	1.47192	1.44861	3.0023e-14	5.48332e-25	7.98817e-23	7.83792e-09	1.38012e-08		71	ENSG00000005700	IBTK	protein_coding	6	82879700	82957471	-1	inhibitor of Bruton agammaglobulinemia tyrosine kinase [Source:HGNC Symbol;Acc:17853]	30.3573	43.5073	25.2263
72	ENSG00000005187	ACSM3	protein_coding	16	20621565	20808903	1	acyl-CoA synthetase medium-chain family member 3 [Source:HGNC Symbol;Acc:10522]	4.28877	3.90216	5.06599	1.33995	1.36718	1.77733	2.48564	2.59351	3.39412	7.27838	7.11102	5.58397	10.8781	12.4298	8.75941	8.29618	9.11715	8.78406	-1.59122	-0.643109	0.559482	1.22022	0.931733	6.32694e-09	0.018075	0.0380868	1.26342e-05	0.000935941		72	ENSG00000005801	ZNF195	protein_coding	11	3360491	3400448	-1	zinc finger protein 195 [Source:HGNC Symbol;Acc:12986]	68.9059	47.1666	68.2555
73	ENSG00000005189	AC004381.6	protein_coding	16	20817751	20860990	1	Putative RNA exonuclease NEF-sp [Source:UniProtKB/Swiss-Prot;Acc:Q96IC2]	0.209777	0.304064	0.570344	0.261454	0.283754	0.486939	0.377817	0.240139	0.253766	2.89504	2.37668	2.75442	10.5331	9.89135	12.874	16.3758	14.2491	17.2465	0.155172	-0.243048	2.87184	4.92711	5.4507	0.751217	0.618967	1.52761e-13	2.89426e-33	2.62612e-39		73	ENSG00000005810	MYCBP2	protein_coding	13	77618792	77901185	-1	MYC binding protein 2, E3 ubiquitin protein ligase [Source:HGNC Symbol;Acc:23386]	68.4361	209.44	73.7836
74	ENSG00000005194	CIAPIN1	protein_coding	16	57462081	57481440	-1	cytokine induced apoptosis inhibitor 1 [Source:HGNC Symbol;Acc:28050]	52.0479	53.5153	52.371	94.6464	58.9675	56.6279	65.3623	73.1462	58.2709	72.1304	69.2058	65.1787	28.4754	32.4744	32.8067	27.3359	27.3702	29.5474	0.255754	0.17597	0.351533	-0.803527	-0.957018	0.234157	0.413791	0.0887323	0.00019203	8.78895e-06		74	ENSG00000005812	FBXL3	protein_coding	13	77566740	77601330	-1	F-box and leucine-rich repeat protein 3 [Source:HGNC Symbol;Acc:13599]	144.418	132.107	101.875
75	ENSG00000005238	FAM214B	protein_coding	9	35104109	35115999	-1	family with sequence similarity 214, member B [Source:HGNC Symbol;Acc:25666]	18.507	17.2303	34.9587	5.26176	4.66905	4.89374	4.35484	5.25905	5.07531	9.48024	7.073	12.4951	14.4111	12.4649	18.5612	18.8247	22.2383	23.0556	-2.38073	-2.40538	-1.39587	-0.696774	-0.202185	5.35714e-17	1.9426e-17	5.01766e-07	0.0231346	0.534524		75	ENSG00000005844	ITGAL	protein_coding	16	30483979	30534289	1	integrin, alpha L (antigen CD11A (p180), lymphocyte function-associated antigen 1; alpha polypeptide) [Source:HGNC Symbol;Acc:6148]	270.955	608.872	347.415
76	ENSG00000005302	MSL3	protein_coding	X	11776278	11793870	1	male-specific lethal 3 homolog (Drosophila) [Source:HGNC Symbol;Acc:7370]	273.432	253.387	266.283	176.808	226.849	232.83	122.114	127.778	125.741	76.0866	81.4345	69.3364	72.4989	69.327	60.9502	79.8299	66.9217	72.4032	-0.369852	-1.18525	-1.81721	-2.0207	-1.90508	0.0222429	1.48177e-14	5.04032e-32	2.99512e-32	5.6025e-29		76	ENSG00000005882	PDK2	protein_coding	17	48172101	48189516	1	pyruvate dehydrogenase kinase, isozyme 2 [Source:HGNC Symbol;Acc:8810]	7.95633	13.6573	9.38654
77	ENSG00000005339	CREBBP	protein_coding	16	3775055	3930727	-1	CREB binding protein [Source:HGNC Symbol;Acc:2348]	319.56	294.841	315.132	60.3305	101.584	109.074	80.5744	75.6439	95.3207	43.6295	50.8609	59.4705	55.8531	48.5639	53.9829	73.2496	62.5229	65.1468	-1.79153	-1.9377	-2.61997	-2.60468	-2.25974	4.22538e-20	2.48299e-23	2.75647e-40	1.50815e-32	1.9982e-25		77	ENSG00000005884	ITGA3	protein_coding	17	48133332	48167845	1	integrin, alpha 3 (antigen CD49C, alpha 3 subunit of VLA-3 receptor) [Source:HGNC Symbol;Acc:6139]	3.5231	1.72877	2.73022
78	ENSG00000005379	BZRAP1	protein_coding	17	56378592	56406152	-1	benzodiazapine receptor (peripheral) associated protein 1 [Source:HGNC Symbol;Acc:16831]	73.818	96.7431	93.4692	13.3342	17.4896	13.4395	6.90013	9.19734	8.50115	7.68613	10.9327	11.2431	18.9956	21.2883	24.7421	59.1394	52.2779	56.6843	-2.69079	-3.4655	-3.1425	-2.07437	-0.704093	2.4796e-38	2.06543e-59	1.17664e-50	3.1634e-20	0.00159209		78	ENSG00000005889	ZFX	protein_coding	X	24167290	24234372	1	zinc finger protein, X-linked [Source:HGNC Symbol;Acc:12869]	67.6728	61.9764	69.0001
79	ENSG00000005381	MPO	protein_coding	17	56347217	56358296	-1	myeloperoxidase [Source:HGNC Symbol;Acc:7218]	3.47297	11.9092	39.5886	1.01313	2.81175	6.23282	0.0198851	0.144084	0.317207	0.122326	0.0760537	0.200322	0.690153	0.647752	1.57267	2.0324	1.95502	3.95986	-2.30366	-6.6091	-7.24909	-4.3106	-2.86988	0.00106823	1.27933e-15	1.23235e-17	2.28877e-07	0.000265099		79	ENSG00000005893	LAMP2	protein_coding	X	119561682	119603220	-1	lysosomal-associated membrane protein 2 [Source:HGNC Symbol;Acc:6501]	20.7569	34.6618	24.5945
80	ENSG00000005436	GCFC2	protein_coding	2	75879126	75938115	-1	GC-rich sequence DNA-binding factor 2 [Source:HGNC Symbol;Acc:1317]	9.25348	11.0223	8.4545	32.453	41.9183	53.0277	39.5117	34.5561	41.9031	31.2338	35.5171	21.6347	21.4605	23.7217	13.7334	14.3101	13.0648	10.6333	2.14579	1.93412	1.66004	0.981233	0.355012	3.26015e-18	2.20802e-15	6.26029e-12	0.000101716	0.176594		80	ENSG00000005955	GGNBP2	protein_coding	17	34900737	34946278	1	gametogenetin binding protein 2 [Source:HGNC Symbol;Acc:19357]	192.625	193.622	171.282
81	ENSG00000005448	WDR54	protein_coding	2	74648805	74652882	1	WD repeat domain 54 [Source:HGNC Symbol;Acc:25770]	12.3768	9.45133	11.4404	19.2496	12.3046	6.67107	18.7119	15.7051	12.149	44.1188	37.6656	45.0724	148.399	119.099	149.989	139.286	155.649	147.701	-0.0698096	0.378975	1.87058	3.59895	3.68332	0.829882	0.205758	1.95208e-10	1.22815e-28	1.07928e-29		81	ENSG00000006007	GDE1	protein_coding	16	19513015	19533467	-1	glycerophosphodiester phosphodiesterase 1 [Source:HGNC Symbol;Acc:29644]	45.7415	45.2073	50.1142
82	ENSG00000005469	CROT	protein_coding	7	86974997	87029111	1	carnitine O-octanoyltransferase [Source:HGNC Symbol;Acc:2366]	4.54516	4.28224	5.53569	3.56231	6.19101	5.16156	4.673	4.56265	5.26564	5.01535	7.11102	4.95796	5.17615	5.82977	3.6208	4.9144	6.3914	4.26137	-0.0152742	-0.0896071	0.318584	-0.0290226	0.0640657	0.964277	0.779635	0.288949	0.93394	0.851354		82	ENSG00000006015	C19orf60	protein_coding	19	18699495	18703146	1	chromosome 19 open reading frame 60 [Source:HGNC Symbol;Acc:26098]	57.9256	36.2465	48.8732
83	ENSG00000005483	MLL5	protein_coding	7	104654626	104754808	1	myeloid/lymphoid or mixed-lineage leukemia 5 (trithorax homolog, Drosophila) [Source:HGNC Symbol;Acc:18541]	322.543	271.986	404.608	63.2392	167.983	204.953	114.061	133.638	146.106	92.3967	103.699	91.3717	132.592	96.0074	114.787	114.547	86.8855	121.61	-1.14227	-1.41695	-1.81004	-1.59759	-1.68294	2.92347e-05	1.57073e-07	1.92784e-11	7.30292e-08	1.52419e-08		83	ENSG00000006025	OSBPL7	protein_coding	17	45884738	45899200	-1	oxysterol binding protein-like 7 [Source:HGNC Symbol;Acc:16387]	95.5346	91.4807	86.0357
84	ENSG00000005486	RHBDD2	protein_coding	7	75471920	75518244	1	rhomboid domain containing 2 [Source:HGNC Symbol;Acc:23082]	596.605	583.753	397.664	64.3177	49.7086	29.9468	47.8634	37.966	38.0331	31.3154	28.0638	40.1895	21.2962	21.0432	21.2493	29.703	45.3038	31.1764	-3.65877	-3.79705	-4.05943	-4.67881	-3.93978	8.87582e-46	6.05739e-49	1.06219e-54	4.85355e-54	2.09663e-41		84	ENSG00000006047	YBX2	protein_coding	17	7191571	7197934	-1	Y box binding protein 2 [Source:HGNC Symbol;Acc:17948]	0.35231	0.172877	0.270765
85	ENSG00000005513	SOX8	protein_coding	16	1031808	1036979	1	SRY (sex determining region Y)-box 8 [Source:HGNC Symbol;Acc:11203]	2.44739	2.58455	3.79111	12.1576	11.6855	8.83795	10.5192	11.0704	6.62963	11.152	12.8721	11.2931	6.62218	5.11199	7.64391	1.5826	1.44746	2.85432	1.75744	1.50141	1.98834	1.08518	-0.636493	1.87786e-08	1.20396e-06	1.61548e-10	0.000811446	0.0598569		85	ENSG00000006075	CCL3	protein_coding	17	34415602	34417515	-1	chemokine (C-C motif) ligand 3 [Source:HGNC Symbol;Acc:10627]	6.78196	31.3195	11.688
86	ENSG00000005700	IBTK	protein_coding	6	82879700	82957471	-1	inhibitor of Bruton agammaglobulinemia tyrosine kinase [Source:HGNC Symbol;Acc:17853]	19.5558	27.011	18.922	28.0736	56.106	70.168	62.658	49.4447	72.006	36.6977	47.5716	33.4537	45.3201	44.6074	31.3986	48.411	54.0449	39.076	1.29737	1.43926	0.879506	0.835724	1.06183	1.6227e-06	9.02734e-08	0.000980454	0.00314887	0.000168539		86	ENSG00000006114	SYNRG	protein_coding	17	35874900	35969544	-1	synergin, gamma [Source:HGNC Symbol;Acc:557]	54.8722	134.902	61.9827
87	ENSG00000005801	ZNF195	protein_coding	11	3360491	3400448	-1	zinc finger protein 195 [Source:HGNC Symbol;Acc:12986]	62.3036	60.002	55.8601	66.1479	61.6005	80.4667	59.0985	64.3333	64.2979	64.1395	59.8163	46.0239	28.3127	31.1621	25.8759	22.8228	20.5653	27.5582	0.168717	-0.0304545	-0.0725309	-1.11324	-1.37709	0.387766	0.881511	0.71193	6.78233e-09	9.3396e-13		87	ENSG00000006125	AP2B1	protein_coding	17	33905065	34053436	1	adaptor-related protein complex 2, beta 1 subunit [Source:HGNC Symbol;Acc:563]	78.2421	95.2834	87.3895
88	ENSG00000005810	MYCBP2	protein_coding	13	77618792	77901185	-1	MYC binding protein 2, E3 ubiquitin protein ligase [Source:HGNC Symbol;Acc:23386]	91.0663	87.1144	110.311	57.2911	132.178	174.13	118.137	128.715	178.429	88.7881	105.829	93.4751	71.6116	71.0777	72.9281	89.2589	66.4142	99.6197	0.382229	0.532023	0.00190881	-0.475189	-0.229077	0.184732	0.057476	0.995309	0.111515	0.460675		88	ENSG00000006194	ZNF263	protein_coding	16	3313743	3351401	1	zinc finger protein 263 [Source:HGNC Symbol;Acc:13056]	62.9753	65.0305	59.5233
89	ENSG00000005812	FBXL3	protein_coding	13	77566740	77601330	-1	F-box and leucine-rich repeat protein 3 [Source:HGNC Symbol;Acc:13599]	125.913	141.39	101.689	22.3216	65.7794	88.8421	43.27	30.1135	45.9316	22.8749	27.7026	21.0588	62.8368	57.8775	35.8971	57.157	65.2863	46.1515	-0.977152	-1.68272	-2.33743	-1.28909	-1.17768	0.0018465	4.53443e-08	4.13995e-14	0.000131524	0.000488118		89	ENSG00000006282	SPATA20	protein_coding	17	48620419	48633213	1	spermatogenesis associated 20 [Source:HGNC Symbol;Acc:26125]	28.8013	61.7459	14.0572
90	ENSG00000005844	ITGAL	protein_coding	16	30483979	30534289	1	integrin, alpha L (antigen CD11A (p180), lymphocyte function-associated antigen 1; alpha polypeptide) [Source:HGNC Symbol;Acc:6148]	291.193	247.863	322.076	54.2517	73.0281	52.1512	90.6164	80.6148	76.9862	115.496	114.993	122.146	268.601	268.502	279.241	513.147	564.812	444.61	-2.38942	-1.91729	-1.31762	-0.130902	0.768885	1.66269e-44	6.63221e-30	4.12345e-15	0.508703	2.99037e-05		90	ENSG00000006327	TNFRSF12A	protein_coding	16	3068446	3072384	1	tumor necrosis factor receptor superfamily, member 12A [Source:HGNC Symbol;Acc:18152]	8.0444	0.777946	14.0572
91	ENSG00000005882	PDK2	protein_coding	17	48172101	48189516	1	pyruvate dehydrogenase kinase, isozyme 2 [Source:HGNC Symbol;Acc:8810]	15.5002	15.3806	9.89714	8.72603	7.37762	3.72509	4.47415	4.61068	3.61616	7.09489	5.91318	6.20997	8.88983	7.82555	8.74113	10.3786	10.7338	8.28154	-1.25571	-1.83871	-1.08848	-0.725859	-0.517326	1.4452e-05	1.75534e-10	0.000139885	0.0208365	0.104336		91	ENSG00000006432	MAP3K9	protein_coding	14	71189243	71276251	-1	mitogen-activated protein kinase kinase kinase 9 [Source:HGNC Symbol;Acc:6861]	14.6208	16.5674	16.1782
92	ENSG00000005884	ITGA3	protein_coding	17	48133332	48167845	1	integrin, alpha 3 (antigen CD49C, alpha 3 subunit of VLA-3 receptor) [Source:HGNC Symbol;Acc:6139]	5.50081	3.21801	5.43504	15.5565	8.719	10.177	13.8003	8.33284	13.4813	11.0297	8.97434	16.5265	10.4673	6.72262	12.9837	7.29664	3.68446	8.16093	1.18441	1.2154	1.25932	1.04355	0.387529	0.000947454	0.0006113	0.000360344	0.0051181	0.318924		92	ENSG00000006451	RALA	protein_coding	7	39663082	39747723	1	v-ral simian leukemia viral oncogene homolog A (ras related) [Source:HGNC Symbol;Acc:9839]	137.455	43.7664	100.318
93	ENSG00000005889	ZFX	protein_coding	X	24167290	24234372	1	zinc finger protein, X-linked [Source:HGNC Symbol;Acc:12869]	76.1722	48.2955	77.9693	37.6494	41.7119	97.9722	57.7066	34.1718	67.5651	37.1462	26.4287	32.7025	47.5713	26.2956	36.8481	51.0098	24.7949	49.8299	-0.0756229	-0.371033	-1.15046	-0.924627	-0.73766	0.844424	0.297132	0.000588927	0.01201	0.0469515		93	ENSG00000006453	BAIAP2L1	protein_coding	7	97920963	98030380	-1	BAI1-associated protein 2-like 1 [Source:HGNC Symbol;Acc:21649]	1.17437	0.777946	0.564095
94	ENSG00000005893	LAMP2	protein_coding	X	119561682	119603220	-1	lysosomal-associated membrane protein 2 [Source:HGNC Symbol;Acc:6501]	17.2017	19.8655	17.9155	14.38	43.6208	56.485	47.7839	31.7704	47.7397	23.9555	27.2653	24.1388	35.0828	35.6789	23.0415	58.2898	66.1134	48.2219	1.13861	1.1729	0.456128	0.714917	1.5991	0.000372741	0.000217608	0.15547	0.0338234	1.66523e-06		94	ENSG00000006459	JHDM1D	protein_coding	7	139784546	139876835	-1	jumonji C domain containing histone demethylase 1 homolog D (S. cerevisiae) [Source:HGNC Symbol;Acc:22224]	226.799	237.907	207.542
95	ENSG00000005955	GGNBP2	protein_coding	17	34900737	34946278	1	gametogenetin binding protein 2 [Source:HGNC Symbol;Acc:19357]	178.17	175.141	170.566	74.3183	91.7817	107.638	67.4503	72.9543	69.3732	71.6421	74.9129	55.9398	99.382	96.0424	85.5826	131.806	113.842	124.605	-0.949693	-1.41463	-1.36331	-0.951142	-0.550005	5.42678e-08	2.56193e-16	2.5231e-15	4.55397e-07	0.00396601		95	ENSG00000006530	AGK	protein_coding	7	141250989	141355044	1	acylglycerol kinase [Source:HGNC Symbol;Acc:21869]	14.1217	21.696	16.1105
96	ENSG00000006007	GDE1	protein_coding	16	19513015	19533467	-1	glycerophosphodiester phosphodiesterase 1 [Source:HGNC Symbol;Acc:29644]	40.5102	45.863	44.8558	26.799	25.2026	24.8826	27.2426	30.5217	30.6739	32.5183	33.0644	32.3269	25.7986	31.3372	26.0405	53.4587	60.8123	53.3074	-0.852174	-0.695227	-0.425877	-0.711428	0.300625	1.00297e-06	6.39094e-05	0.0155027	0.000148987	0.119557		96	ENSG00000006555	TTC22	protein_coding	1	55245385	55266940	-1	tetratricopeptide repeat domain 22 [Source:HGNC Symbol;Acc:26067]	4.46259	5.27274	4.91891
97	ENSG00000006015	C19orf60	protein_coding	19	18699495	18703146	1	chromosome 19 open reading frame 60 [Source:HGNC Symbol;Acc:26098]	78.6196	60.5341	48.2779	76.4427	36.6559	20.7193	53.2523	38.9026	42.4106	49.2157	37.7417	64.8542	41.3928	39.3028	51.9347	31.852	44.4578	37.2468	-0.754282	-0.614948	-0.408261	-0.541583	-0.768001	0.0302867	0.0767279	0.246622	0.151724	0.0395576		97	ENSG00000006576	PHTF2	protein_coding	7	77428122	77586818	1	putative homeodomain transcription factor 2 [Source:HGNC Symbol;Acc:13411]	13.7401	33.394	10.605
98	ENSG00000006025	OSBPL7	protein_coding	17	45884738	45899200	-1	oxysterol binding protein-like 7 [Source:HGNC Symbol;Acc:16387]	57.572	49.1571	56.5647	26.5049	20.5851	12.3439	10.559	11.1665	8.8818	11.3559	10.6095	10.6671	17.0073	18.4347	19.6218	28.5702	40.2282	32.2015	-1.70888	-2.55582	-2.33538	-1.61934	-0.74534	1.06641e-11	7.96408e-24	1.81809e-20	3.42589e-09	0.00675583		98	ENSG00000006607	FARP2	protein_coding	2	242295658	242434256	1	FERM, RhoGEF and pleckstrin domain protein 2 [Source:HGNC Symbol;Acc:16460]	3.66989	7.66421	5.25736
99	ENSG00000006047	YBX2	protein_coding	17	7191571	7197934	-1	Y box binding protein 2 [Source:HGNC Symbol;Acc:17948]	0.233085	0	0.134198	0.0653635	0.0515917	0	0.119311	0.0480279	0.0951621	0.305814	0.323228	0.0751206	1.39674	1.13794	0.896057	11.1782	10.8654	5.24631	-1.84698	-0.746375	0.877928	3.13755	6.13002	0.039823	0.36476	0.220156	5.46369e-06	6.05683e-17		99	ENSG00000006625	GGCT	protein_coding	7	30536237	30591095	-1	gamma-glutamylcyclotransferase [Source:HGNC Symbol;Acc:21705]	10.2933	4.68179	10.8757
100	ENSG00000006075	CCL3	protein_coding	17	34415602	34417515	-1	chemokine (C-C motif) ligand 3 [Source:HGNC Symbol;Acc:10627]	1.21204	4.94104	2.81817	74.6105	151.06	126.288	100.788	189.23	214.02	266.501	246.045	656.98	122.596	81.8263	248.007	25.4528	13.328	58.3326	5.23531	5.80764	6.8628	5.6078	3.38256	1.2164e-18	1.27679e-21	5.15986e-27	4.84442e-20	1.26863e-09		100	ENSG00000006634	DBF4	protein_coding	7	87505531	87538856	1	DBF4 homolog (S. cerevisiae) [Source:HGNC Symbol;Acc:17364]	90.4628	102.894	71.5714
101	ENSG00000006114	SYNRG	protein_coding	17	35874900	35969544	-1	synergin, gamma [Source:HGNC Symbol;Acc:557]	49.3441	46.9019	56.6318	36.2114	70.01	65.2255	51.8206	64.8376	61.8871	62.0803	70.1596	53.7363	58.5316	63.1996	57.6768	104.685	88.0886	93.7301	0.136426	0.126117	0.301094	0.176292	0.854183	0.550189	0.575115	0.159033	0.454023	0.000110405		101	ENSG00000006652	IFRD1	protein_coding	7	112063023	112121072	1	interferon-related developmental regulator 1 [Source:HGNC Symbol;Acc:5456]	146.443	62.5238	109.299
102	ENSG00000006125	AP2B1	protein_coding	17	33905065	34053436	1	adaptor-related protein complex 2, beta 1 subunit [Source:HGNC Symbol;Acc:563]	87.4768	96.9712	94.006	191.581	195.12	182.31	240.31	253.49	251.035	266.976	269.039	240.361	243.295	246.162	243.233	350.487	292.744	384.306	0.936045	1.31804	1.46778	1.34299	1.83313	4.70522e-09	1.55382e-16	4.90713e-20	1.0551e-15	2.16841e-27		102	ENSG00000006695	COX10	protein_coding	17	13972813	14111994	1	cytochrome c oxidase assembly homolog 10 (yeast) [Source:HGNC Symbol;Acc:2260]	14.5621	10.315	15.1629
103	ENSG00000006194	ZNF263	protein_coding	16	3313743	3351401	1	zinc finger protein 263 [Source:HGNC Symbol;Acc:13056]	67.5248	69.58	59.5506	176.253	112.16	119.836	84.5316	81.0951	75.4318	69.8684	59.398	63.1264	48.245	43.8371	47.6007	45.1958	42.578	45.9103	0.934549	0.153316	-0.0802316	-0.543307	-0.605199	6.38956e-07	0.439343	0.688582	0.00637728	0.0023519		103	ENSG00000006704	GTF2IRD1	protein_coding	7	73868120	74016931	1	GTF2I repeat domain containing 1 [Source:HGNC Symbol;Acc:4661]	0.32295	0.144064	0.18051
104	ENSG00000006282	SPATA20	protein_coding	17	48620419	48633213	1	spermatogenesis associated 20 [Source:HGNC Symbol;Acc:26125]	36.3147	48.1435	14.896	7.02658	10.2925	1.09561	9.48519	15.9933	2.22045	12.9461	20.8007	5.28349	20.2445	35.0837	10.4052	17.6585	35.7167	7.77902	-2.80797	-2.2081	-1.16949	-0.642899	-0.742985	0.000104886	0.00188368	0.10081	0.422161	0.350786		104	ENSG00000006712	PAF1	protein_coding	19	39876492	39881835	-1	Paf1, RNA polymerase II associated factor, homolog (S. cerevisiae) [Source:HGNC Symbol;Acc:25459]	107.631	62.2645	96.6633
105	ENSG00000006327	TNFRSF12A	protein_coding	16	3068446	3072384	1	tumor necrosis factor receptor superfamily, member 12A [Source:HGNC Symbol;Acc:18152]	10.8385	11.7572	15.8354	5.62126	4.48848	6.0137	3.3407	3.57808	5.26564	4.42411	4.43013	7.86263	7.82174	8.35075	10.2955	7.47989	8.30882	10.1107	-1.27087	-1.72899	-1.2652	-0.592286	-0.62499	8.4534e-06	1.17019e-09	7.0126e-06	0.0574019	0.0449753		105	ENSG00000006715	VPS41	protein_coding	7	38762563	38971994	-1	vacuolar protein sorting 41 homolog (S. cerevisiae) [Source:HGNC Symbol;Acc:12713]	10.5693	9.73873	8.73219
106	ENSG00000006432	MAP3K9	protein_coding	14	71189243	71276251	-1	mitogen-activated protein kinase kinase kinase 9 [Source:HGNC Symbol;Acc:6861]	13.2625	12.0612	16.1038	6.11149	10.3957	7.49887	11.4538	12.3432	13.2275	11.9064	12.5489	14.0225	16.0378	18.2771	21.6882	19.9908	17.1064	24.6235	-0.842251	-0.245662	-0.157788	0.382988	0.523057	0.000308483	0.316343	0.523165	0.132629	0.0376286		106	ENSG00000006744	ELAC2	protein_coding	17	12895708	12921504	-1	elaC homolog 2 (E. coli) [Source:HGNC Symbol;Acc:14198]	72.3116	80.4454	76.4687
107	ENSG00000006451	RALA	protein_coding	7	39663082	39747723	1	v-ral simian leukemia viral oncogene homolog A (ras related) [Source:HGNC Symbol;Acc:9839]	101.136	124.565	80.8546	96.0517	110.845	128.625	66.635	68.944	74.5744	58.961	64.2274	41.5668	49.3951	51.1896	42.0227	50.8096	59.7408	56.2823	0.102152	-0.629105	-0.874271	-1.15383	-0.925295	0.630591	0.000848917	2.5866e-06	1.18321e-08	4.97507e-06		107	ENSG00000006756	ARSD	protein_coding	X	2822011	2847392	-1	arylsulfatase D [Source:HGNC Symbol;Acc:717]	0.822056	1.98808	2.57227
108	ENSG00000006453	BAIAP2L1	protein_coding	7	97920963	98030380	-1	BAI1-associated protein 2-like 1 [Source:HGNC Symbol;Acc:21649]	1.84137	1.26693	0.704542	2.48381	1.70253	1.04692	2.78391	2.59351	1.36399	3.09892	3.46044	1.8029	19.505	17.0866	14.0626	19.6576	18.3283	18.8948	0.231979	0.595927	1.19623	3.67114	3.84241	0.581306	0.127949	0.00155851	4.67722e-19	1.78504e-20		108	ENSG00000006757	PNPLA4	protein_coding	X	7866288	7895780	-1	patatin-like phospholipase domain containing 4 [Source:HGNC Symbol;Acc:24887]	2.70104	1.95927	2.91073
109	ENSG00000006459	JHDM1D	protein_coding	7	139784546	139876835	-1	jumonji C domain containing histone demethylase 1 homolog D (S. cerevisiae) [Source:HGNC Symbol;Acc:22224]	260.496	286.429	270.511	34.4466	80.87	77.7399	83.7163	68.92	86.8513	55.0262	64.9499	56.8162	145.869	118.101	94.1774	164.274	128.918	139.66	-2.102	-1.84267	-2.20405	-1.24591	-0.967085	1.13378e-20	1.81066e-16	9.96456e-23	3.47395e-07	7.91355e-05		109	ENSG00000006831	ADIPOR2	protein_coding	12	1797740	1897844	1	adiponectin receptor 2 [Source:HGNC Symbol;Acc:24041]	75.5998	84.5368	94.5197
110	ENSG00000006530	AGK	protein_coding	7	141250989	141355044	1	acylglycerol kinase [Source:HGNC Symbol;Acc:21869]	15.4769	17.4077	14.225	32.2569	35.2113	41.4629	78.5064	74.7554	80.6658	69.5422	69.0758	66.3065	34.1133	31.6173	33.9039	43.5633	45.2474	49.5083	1.16971	2.21271	2.08872	1.02974	1.50396	6.91555e-12	5.09217e-37	1.64436e-33	7.22948e-09	3.3081e-17		110	ENSG00000007038	PRSS21	protein_coding	16	2867164	2876305	1	protease, serine, 21 (testisin) [Source:HGNC Symbol;Acc:9485]	1.64411	0.806759	2.23381
111	ENSG00000006555	TTC22	protein_coding	1	55245385	55266940	-1	tetratricopeptide repeat domain 22 [Source:HGNC Symbol;Acc:26067]	5.03464	4.73834	4.7976	6.79781	6.99068	5.42937	9.54485	9.86973	9.48449	7.25799	8.95533	8.41351	8.24897	7.52793	10.515	6.34708	6.89895	8.18103	0.252477	0.883298	0.739736	0.802468	0.505637	0.328099	0.000242289	0.00205678	0.00153026	0.0507356		111	ENSG00000007047	MARK4	protein_coding	19	45582546	45808541	1	MAP/microtubule affinity-regulating kinase 4 [Source:HGNC Symbol;Acc:13538]	10.1583	19.5351	11.9814
112	ENSG00000006576	PHTF2	protein_coding	7	77428122	77586818	1	putative homeodomain transcription factor 2 [Source:HGNC Symbol;Acc:13411]	20.4183	23.3116	18.0161	8.85676	31.5999	49.7652	20.2629	14.1442	21.6652	14.9033	17.4163	15.8755	66.9448	60.311	38.3659	73.1663	76.3397	69.0061	0.668943	-0.198116	-0.359297	1.36925	1.77452	0.0672226	0.600316	0.322097	0.000266975	2.57959e-06		112	ENSG00000007080	CCDC124	protein_coding	19	18043825	18054800	1	coiled-coil domain containing 124 [Source:HGNC Symbol;Acc:25171]	22.1074	16.2504	18.5926
113	ENSG00000006607	FARP2	protein_coding	2	242295658	242434256	1	FERM, RhoGEF and pleckstrin domain protein 2 [Source:HGNC Symbol;Acc:16460]	4.96471	4.99172	6.27378	6.17685	6.19101	5.91631	7.09898	8.74107	10.3092	5.68815	6.59766	6.05973	4.17378	4.07909	4.97403	4.29802	3.47767	4.50258	0.112952	0.634829	0.191305	-0.345925	-0.452163	0.689558	0.0128505	0.473455	0.215491	0.102257		113	ENSG00000007129	CEACAM21	protein_coding	19	42041545	42093197	1	carcinoembryonic antigen-related cell adhesion molecule 21 [Source:HGNC Symbol;Acc:28834]	2.78912	4.46599	9.92807
114	ENSG00000006625	GGCT	protein_coding	7	30536237	30591095	-1	gamma-glutamylcyclotransferase [Source:HGNC Symbol;Acc:21705]	7.27225	10.1051	6.3647	44.1858	35.469	34.3767	50.6672	55.4722	48.0245	75.9031	73.677	40.0143	55.9961	65.0026	52.811	49.6766	49.2461	48.3827	2.14936	2.56027	3.02135	2.81947	2.58334	3.09244e-20	1.7643e-27	2.31391e-36	1.53542e-30	3.1357e-26		114	ENSG00000007168	PAFAH1B1	protein_coding	17	2496504	2588888	1	platelet-activating factor acetylhydrolase 1b, regulatory subunit 1 (45kDa) [Source:HGNC Symbol;Acc:8574]	424.903	273.825	380.085
115	ENSG00000006634	DBF4	protein_coding	7	87505531	87538856	1	DBF4 homolog (S. cerevisiae) [Source:HGNC Symbol;Acc:17364]	61.2548	80.2649	55.37	16.3353	30.5358	38.4804	32.8653	24.9474	34.0801	25.5665	30.7801	19.7968	52.8496	60.0344	37.6519	60.3287	62.7019	47.766	-1.15351	-1.17594	-1.31817	-0.44031	-0.253657	6.52995e-06	3.61977e-06	1.79482e-07	0.121337	0.384723		115	ENSG00000007202	KIAA0100	protein_coding	17	26941459	26972472	-1	KIAA0100 [Source:HGNC Symbol;Acc:28960]	97.1787	185.583	116.926
116	ENSG00000006652	IFRD1	protein_coding	7	112063023	112121072	1	interferon-related developmental regulator 1 [Source:HGNC Symbol;Acc:5456]	71.4872	66.7168	77.8687	50.7221	52.8041	86.7726	59.7746	54.7037	68.485	37.3093	39.0916	34.3301	21.4276	22.4963	20.1887	25.3383	31.2803	23.9401	-0.139586	-0.298793	-0.980529	-1.80689	-1.47636	0.539756	0.163967	1.36694e-06	6.11876e-16	3.11961e-11		116	ENSG00000007237	GAS7	protein_coding	17	9813926	10101868	-1	growth arrest-specific 7 [Source:HGNC Symbol;Acc:4169]	15.1493	20.2266	16.9454
117	ENSG00000006695	COX10	protein_coding	17	13972813	14111994	1	cytochrome c oxidase assembly homolog 10 (yeast) [Source:HGNC Symbol;Acc:2260]	15.64	14.7471	14.7954	23.1714	20.3271	21.474	22.6491	24.5903	24.6787	26.7078	24.5463	25.1654	17.9768	18.6623	18.4332	23.5058	21.8248	26.5331	0.455078	0.579987	0.737773	0.234429	0.61991	0.0160226	0.00173238	5.64255e-05	0.250593	0.00152115		117	ENSG00000007255	TRAPPC6A	protein_coding	19	45666186	45681495	-1	trafficking protein particle complex 6A [Source:HGNC Symbol;Acc:23069]	15.12	9.73873	9.45423
118	ENSG00000006704	GTF2IRD1	protein_coding	7	73868120	74016931	1	GTF2I repeat domain containing 1 [Source:HGNC Symbol;Acc:4661]	2.40078	2.33116	2.14718	2.25504	3.53403	2.31296	1.29253	1.29675	1.58604	2.54845	2.85201	2.40386	2.61272	2.52098	2.99905	4.79779	5.52668	4.32168	0.101548	-0.784297	0.205275	0.190948	1.03904	0.770042	0.0130672	0.528559	0.583373	0.0012411		118	ENSG00000007264	MATK	protein_coding	19	3777971	3802127	-1	megakaryocyte-associated tyrosine kinase [Source:HGNC Symbol;Acc:6906]	49.1178	67.7965	61.1704
119	ENSG00000006712	PAF1	protein_coding	19	39876492	39881835	-1	Paf1, RNA polymerase II associated factor, homolog (S. cerevisiae) [Source:HGNC Symbol;Acc:25459]	138.15	109.058	116.585	132.361	76.8459	77.2042	88.6279	81.4553	70.1345	82.9776	68.2772	87.6157	65.9589	59.3831	71.0445	63.8039	70.4558	73.4484	-0.477914	-0.750641	-0.685834	-0.938157	-0.85741	0.0262866	0.000317439	0.0009827	3.04679e-05	0.000144756		119	ENSG00000007312	CD79B	protein_coding	17	62006100	62009714	-1	CD79b molecule, immunoglobulin-associated beta [Source:HGNC Symbol;Acc:1699]	4.43323	5.27274	1.69228
120	ENSG00000006715	VPS41	protein_coding	7	38762563	38971994	-1	vacuolar protein sorting 41 homolog (S. cerevisiae) [Source:HGNC Symbol;Acc:12713]	8.04144	7.24687	7.81706	17.7135	24.6866	29.4111	34.3217	34.8442	38.0966	34.557	42.2859	30.5491	46.8811	48.4764	39.8837	40.0482	37.8785	35.7393	1.60849	2.11073	2.2381	2.49629	2.24879	5.60472e-15	2.77384e-24	5.42784e-27	1.49401e-30	2.30049e-25		120	ENSG00000007341	ST7L	protein_coding	1	113066140	113163447	-1	suppression of tumorigenicity 7 like [Source:HGNC Symbol;Acc:18441]	9.51236	5.27274	9.74756
121	ENSG00000006744	ELAC2	protein_coding	17	12895708	12921504	-1	elaC homolog 2 (E. coli) [Source:HGNC Symbol;Acc:14198]	99.4341	95.1468	89.0071	123.897	85.5391	66.9785	95.369	103.596	84.726	106.24	104.802	108.174	66.2383	70.9726	69.4536	51.3097	55.248	53.8501	-0.220048	-0.135303	0.14383	-0.506723	-0.871331	0.303338	0.531041	0.501203	0.0195117	4.80076e-05		121	ENSG00000007376	RPUSD1	protein_coding	16	834974	838397	-1	RNA pseudouridylate synthase domain containing 1 [Source:HGNC Symbol;Acc:14173]	28.1261	19.8232	25.8355
122	ENSG00000006756	ARSD	protein_coding	X	2822011	2847392	-1	arylsulfatase D [Source:HGNC Symbol;Acc:717]	0.745872	0.760161	1.00649	0.980453	1.54775	2.62947	0.457357	1.17668	1.55431	1.67178	1.06475	2.02826	1.8897	1.8032	1.90183	1.88247	1.76703	2.77391	0.998087	0.314856	0.872326	1.10404	1.30368	0.0420211	0.541316	0.0709004	0.0286763	0.00958294		122	ENSG00000007392	LUC7L	protein_coding	16	238968	279462	-1	LUC7-like (S. cerevisiae) [Source:HGNC Symbol;Acc:6723]	156.66	111.621	151.629
123	ENSG00000006757	PNPLA4	protein_coding	X	7866288	7895780	-1	patatin-like phospholipase domain containing 4 [Source:HGNC Symbol;Acc:24887]	3.14665	1.52032	2.11363	4.41204	2.78595	2.97033	5.80645	3.77019	5.80489	9.33753	5.51389	8.93936	9.41566	5.47963	10.6795	6.11385	4.2296	7.03529	0.427827	1.07502	1.67967	1.8677	1.31023	0.263349	0.00303442	3.38352e-06	8.10743e-07	0.000549314		123	ENSG00000007402	CACNA2D2	protein_coding	3	50400233	50541675	-1	calcium channel, voltage-dependent, alpha 2/delta subunit 2 [Source:HGNC Symbol;Acc:1400]	10.217	46.6479	15.7495
124	ENSG00000006831	ADIPOR2	protein_coding	12	1797740	1897844	1	adiponectin receptor 2 [Source:HGNC Symbol;Acc:24041]	62.7232	70.6189	83.807	88.0447	100.062	106.834	137.446	138.921	136.78	112.499	116.704	112.105	77.3793	83.1749	84.3939	92.2575	80.9264	101.63	0.376496	0.825873	0.631017	0.118386	0.285835	0.0341978	1.69379e-06	0.000247391	0.547773	0.130336		124	ENSG00000007516	BAIAP3	protein_coding	16	1383602	1399439	1	BAI1-associated protein 3 [Source:HGNC Symbol;Acc:948]	33.8511	3.11178	26.4899
125	ENSG00000007038	PRSS21	protein_coding	16	2867164	2876305	1	protease, serine, 21 (testisin) [Source:HGNC Symbol;Acc:9485]	1.6549	0.38008	1.20779	8.20312	0.696488	2.8486	7.11887	2.9297	6.62963	7.97156	2.98511	10.6671	9.48139	4.49925	13.8066	8.14625	4.45518	11.4374	1.74293	2.36977	2.48858	3.05372	2.84191	0.0102567	0.000490127	0.000247598	1.99152e-05	6.64466e-05		125	ENSG00000007520	TSR3	protein_coding	16	1399241	1401912	-1	TSR3, 20S rRNA accumulation, homolog (S. cerevisiae) [Source:HGNC Symbol;Acc:14175]	23.1644	14.32	23.534
126	ENSG00000007047	MARK4	protein_coding	19	45582546	45808541	1	MAP/microtubule affinity-regulating kinase 4 [Source:HGNC Symbol;Acc:13538]	12.1437	11.3771	11.2727	17.0599	14.5231	9.17881	17.8568	17.194	16.0507	14.9237	16.4656	17.6534	15.019	13.7428	15.233	18.4415	19.663	19.4978	0.0252044	0.423594	0.467742	0.287915	0.677292	0.925386	0.0731699	0.0453835	0.259234	0.00589787		126	ENSG00000007541	PIGQ	protein_coding	16	616995	634136	1	phosphatidylinositol glycan anchor biosynthesis, class Q [Source:HGNC Symbol;Acc:14135]	27.1278	20.1402	22.2479
127	ENSG00000007080	CCDC124	protein_coding	19	18043825	18054800	1	coiled-coil domain containing 124 [Source:HGNC Symbol;Acc:25171]	27.8071	26.3776	19.0226	121.184	53.2427	32.7467	108.593	92.7658	68.8339	90.8268	77.7839	91.3467	41.327	46.8657	47.5642	28.4369	36.6566	26.9753	1.23729	1.6923	1.7866	0.844997	0.28421	0.000332722	9.09562e-07	2.15612e-07	0.0192492	0.454994		127	ENSG00000007545	CRAMP1L	protein_coding	16	1662326	1727909	1	Crm, cramped-like (Drosophila) [Source:HGNC Symbol;Acc:14122]	29.6918	64.8259	35.1106
128	ENSG00000007129	CEACAM21	protein_coding	19	42041545	42093197	1	carcinoembryonic antigen-related cell adhesion molecule 21 [Source:HGNC Symbol;Acc:28834]	4.31207	3.82614	9.59519	8.49726	10.0604	9.86052	12.1299	13.3037	14.1792	17.5334	15.1727	23.1372	11.6011	12.9375	19.4938	10.0953	15.8845	16.9852	0.580656	1.12845	1.56246	1.25652	1.21621	0.0777974	0.000424837	1.07226e-06	0.000180344	0.000297024		128	ENSG00000007866	TEAD3	protein_coding	6	35441374	35464853	-1	TEA domain family member 3 [Source:HGNC Symbol;Acc:11716]	0.0587183	0.0864384	0.270765
129	ENSG00000007168	PAFAH1B1	protein_coding	17	2496504	2588888	1	platelet-activating factor acetylhydrolase 1b, regulatory subunit 1 (45kDa) [Source:HGNC Symbol;Acc:8574]	432.947	404.665	404.544	110.652	138.036	157.193	135.03	126.704	139.508	131.549	133.351	127.537	136.483	135.1	120.283	151.779	158.58	148.167	-1.64863	-1.71783	-1.68248	-1.71657	-1.48766	1.43201e-26	7.36776e-29	7.55324e-28	4.04609e-24	1.20968e-18		129	ENSG00000007923	DNAJC11	protein_coding	1	6694228	6761984	-1	DnaJ (Hsp40) homolog, subfamily C, member 11 [Source:HGNC Symbol;Acc:25570]	52.1125	56.0985	50.9265
130	ENSG00000007202	KIAA0100	protein_coding	17	26941459	26972472	-1	KIAA0100 [Source:HGNC Symbol;Acc:28960]	120.225	134.168	159.327	195.241	200.176	179.267	227.684	248.4	245.518	207.199	217.59	236.079	141.301	143.924	146.588	128.308	97.9952	125.65	0.372773	0.706399	0.652129	0.00590126	-0.286809	0.0344276	3.71134e-05	0.000132958	0.977369	0.126022		130	ENSG00000007944	MYLIP	protein_coding	6	16129356	16148479	1	myosin regulatory light chain interacting protein [Source:HGNC Symbol;Acc:21155]	205.984	246.033	212.393
131	ENSG00000007237	GAS7	protein_coding	17	9813926	10101868	-1	growth arrest-specific 7 [Source:HGNC Symbol;Acc:4169]	5.82713	8.41245	10.7694	1.33995	3.79199	7.91276	0.357932	1.10464	1.14195	0.163101	0.399282	0.350563	1.54463	2.32841	2.5053	1.0162	0.883517	0.944739	-0.766605	-3.38486	-4.71547	-2.02742	-3.18976	0.138442	7.27077e-11	1.02949e-17	0.000221352	2.55307e-08		131	ENSG00000007968	E2F2	protein_coding	1	23832922	23857712	-1	E2F transcription factor 2 [Source:HGNC Symbol;Acc:3114]	0.998211	3.45754	5.03172
132	ENSG00000007255	TRAPPC6A	protein_coding	19	45666186	45681495	-1	trafficking protein particle complex 6A [Source:HGNC Symbol;Acc:23069]	17.1551	15.3046	9.56164	25.5245	12.253	5.21025	7.49668	5.28307	4.37746	8.21621	6.73075	8.53871	16.1857	17.2967	19.0732	17.6419	34.006	18.9551	-0.278103	-1.44084	-0.911206	0.279688	0.702551	0.539143	0.000468374	0.0279891	0.555186	0.123154		132	ENSG00000008018	PSMB1	protein_coding	6	170844205	170862429	-1	proteasome (prosome, macropain) subunit, beta type, 1 [Source:HGNC Symbol;Acc:9537]	216.23	138.647	182.992
133	ENSG00000007264	MATK	protein_coding	19	3777971	3802127	-1	megakaryocyte-associated tyrosine kinase [Source:HGNC Symbol;Acc:6906]	15.0806	23.717	20.2975	93.4372	55.6933	26.8791	78.2479	74.9955	62.0774	64.9753	67.8399	71.5649	50.4633	51.0324	47.3264	13.4438	20.4525	13.6887	1.27791	1.7042	1.76751	1.27706	-0.367759	0.00013834	3.70026e-07	1.30828e-07	0.000249521	0.312538		133	ENSG00000008083	JARID2	protein_coding	6	15246527	15522252	1	jumonji, AT rich interactive domain 2 [Source:HGNC Symbol;Acc:6196]	88.4591	91.5095	75.9046
134	ENSG00000007312	CD79B	protein_coding	17	62006100	62009714	-1	CD79b molecule, immunoglobulin-associated beta [Source:HGNC Symbol;Acc:1699]	4.80155	4.40893	2.08008	6.30758	3.92097	1.38778	11.3544	9.91776	7.73985	24.6894	20.2113	25.2405	18.7656	19.8352	18.0491	22.473	40.0778	25.8497	-0.262642	1.22208	2.58427	2.28007	2.92127	0.537672	0.002032	2.42231e-10	5.3846e-08	8.30894e-12		134	ENSG00000008128	CDK11A	protein_coding	1	1634169	1655777	-1	cyclin-dependent kinase 11A [Source:HGNC Symbol;Acc:1730]	224.36	146.366	197.847
135	ENSG00000007341	ST7L	protein_coding	1	113066140	113163447	-1	suppression of tumorigenicity 7 like [Source:HGNC Symbol;Acc:18441]	11.2347	8.9699	9.69584	6.43831	6.2426	7.83972	4.57357	3.38597	4.78983	4.58721	4.23999	5.23341	5.50479	5.26955	5.06546	5.99724	6.01544	5.80914	-0.556563	-1.2833	-1.10834	-0.967066	-0.795108	0.0220986	5.72995e-08	2.29249e-06	0.000146378	0.00188405		135	ENSG00000008130	NADK	protein_coding	1	1682671	1711896	-1	NAD kinase [Source:HGNC Symbol;Acc:29831]	34.908	36.1313	61.7571
136	ENSG00000007376	RPUSD1	protein_coding	16	834974	838397	-1	RNA pseudouridylate synthase domain containing 1 [Source:HGNC Symbol;Acc:14173]	42.2117	38.2614	30.4966	51.6699	27.6532	14.5351	41.0031	32.8991	30.9277	27.7475	27.6455	39.864	22.0027	26.1377	28.5641	12.7774	18.817	14.7138	-0.515811	-0.20757	-0.25715	-0.578391	-1.30839	0.129506	0.555821	0.456465	0.108061	0.000215717		136	ENSG00000008256	CYTH3	protein_coding	7	6201407	6312275	-1	cytohesin 3 [Source:HGNC Symbol;Acc:9504]	35.0548	31.3195	19.7659
137	ENSG00000007392	LUC7L	protein_coding	16	238968	279462	-1	LUC7-like (S. cerevisiae) [Source:HGNC Symbol;Acc:6723]	156.493	138.324	137.822	196.515	142.084	126.969	91.6703	92.1175	83.14	72.0498	72.4982	54.8631	51.3178	56.477	46.9607	47.7114	51.3944	40.5032	-0.0428822	-0.845674	-1.11543	-1.53457	-1.68093	0.846955	1.06221e-05	4.56225e-09	1.91926e-13	1.05469e-15		137	ENSG00000008277	ADAM22	protein_coding	7	87563458	87832204	1	ADAM metallopeptidase domain 22 [Source:HGNC Symbol;Acc:201]	1.64411	3.86092	1.12819
138	ENSG00000007402	CACNA2D2	protein_coding	3	50400233	50541675	-1	calcium channel, voltage-dependent, alpha 2/delta subunit 2 [Source:HGNC Symbol;Acc:1400]	4.24215	7.77898	6.94477	0.522908	0.980243	0.876491	0.755634	1.08063	0.634414	1.08054	1.46403	1.10177	13.2772	6.9327	6.03467	12.9774	10.5458	8.74386	-3.09895	-3.08716	-2.42752	0.408578	0.713379	7.03881e-17	6.60871e-17	9.18066e-12	0.297095	0.0619314		138	ENSG00000008282	SYPL1	protein_coding	7	105730949	105753022	-1	synaptophysin-like 1 [Source:HGNC Symbol;Acc:11507]	62.0652	43.2768	46.7747
139	ENSG00000007516	BAIAP3	protein_coding	16	1383602	1399439	1	BAI1-associated protein 3 [Source:HGNC Symbol;Acc:948]	23.8213	2.98997	21.1698	3.20281	0.335346	2.04515	0.815289	0.12007	0.88818	0.978606	0.0760537	0.550885	2.84277	0.945368	4.22427	2.89866	1.39107	3.47744	-3.0698	-4.80053	-5.26221	-2.62686	-2.67497	0.000189761	3.17153e-08	2.40669e-09	0.00343521	0.00299058		139	ENSG00000008283	CYB561	protein_coding	17	61509665	61523739	-1	cytochrome b-561 [Source:HGNC Symbol;Acc:2571]	36.5815	39.3295	43.2322
140	ENSG00000007520	TSR3	protein_coding	16	1399241	1401912	-1	TSR3, 20S rRNA accumulation, homolog (S. cerevisiae) [Source:HGNC Symbol;Acc:14175]	36.1748	38.1601	24.8267	99.7774	44.859	25.2965	56.0561	56.2166	42.3789	56.066	49.587	63.8275	36.4467	39.6179	47.6007	26.5211	34.5324	29.4678	0.496339	0.505533	0.704818	0.274275	-0.177749	0.170735	0.156827	0.0443552	0.480582	0.656188		140	ENSG00000008294	SPAG9	protein_coding	17	49039535	49198226	-1	sperm associated antigen 9 [Source:HGNC Symbol;Acc:14524]	100.526	140.318	83.6891
141	ENSG00000007541	PIGQ	protein_coding	16	616995	634136	1	phosphatidylinositol glycan anchor biosynthesis, class Q [Source:HGNC Symbol;Acc:14135]	38.7621	27.5432	25.8332	55.2649	30.9034	18.455	32.6911	26.3433	26.0427	18.6751	16.7889	22.6614	12.8664	14.8808	16.7874	11.2127	16.4673	11.96	-0.0715008	-0.229039	-0.712603	-1.0935	-1.26362	0.838382	0.487888	0.0210936	0.00103073	0.000151409		141	ENSG00000008300	CELSR3	protein_coding	3	48673902	48700348	-1	cadherin, EGF LAG seven-pass G-type receptor 3 (flamingo homolog, Drosophila) [Source:HGNC Symbol;Acc:3230]	20.0816	24.0299	10.4696
142	ENSG00000007545	CRAMP1L	protein_coding	16	1662326	1727909	1	Crm, cramped-like (Drosophila) [Source:HGNC Symbol;Acc:14122]	50.3014	52.9645	45.237	38.4602	53.8677	43.3844	53.6202	47.2537	48.2085	35.3218	40.919	43.2117	31.0129	29.5615	29.4108	37.4589	35.0852	32.4083	-0.222243	-0.110087	-0.339303	-0.773316	-0.54927	0.221387	0.553003	0.0505569	2.33364e-05	0.00293109		142	ENSG00000008324	SS18L2	protein_coding	3	42623332	42636606	1	synovial sarcoma translocation gene on chromosome 18-like 2 [Source:HGNC Symbol;Acc:15593]	63.8561	24.0011	53.8146
143	ENSG00000007866	TEAD3	protein_coding	6	35441374	35464853	-1	TEA domain family member 3 [Source:HGNC Symbol;Acc:11716]	0.116543	0.0506774	0.0670992	1.24191	1.21241	0.706062	3.08219	2.64153	2.79142	3.40473	3.28932	3.93131	1.85684	1.68065	2.02984	0.782973	0.864719	1.06534	3.5115	5.08428	5.39825	4.44932	3.41235	7.75124e-11	1.0999e-22	1.54098e-25	6.391e-17	5.78545e-10		143	ENSG00000008382	MPND	protein_coding	19	4343524	4360083	1	MPN domain containing [Source:HGNC Symbol;Acc:25934]	6.66452	3.16941	3.58764
144	ENSG00000007923	DNAJC11	protein_coding	1	6694228	6761984	-1	DnaJ (Hsp40) homolog, subfamily C, member 11 [Source:HGNC Symbol;Acc:25570]	71.4639	67.7303	59.0138	123.374	79.606	70.7766	101.354	96.0798	94.1471	79.9195	76.2248	88.3669	46.3717	51.2249	54.056	26.4878	26.7499	25.3069	0.301769	0.433506	0.252828	-0.434516	-1.38321	0.15142	0.0335792	0.222309	0.0451636	8.59873e-11		144	ENSG00000008405	CRY1	protein_coding	12	107385142	107487607	-1	cryptochrome 1 (photolyase-like) [Source:HGNC Symbol;Acc:2384]	84.1139	92.4027	79.5374
145	ENSG00000007944	MYLIP	protein_coding	6	16129356	16148479	1	myosin regulatory light chain interacting protein [Source:HGNC Symbol;Acc:21155]	198.029	183.325	213.443	17.2233	27.0857	41.7794	9.78347	9.89374	11.1657	10.7035	12.701	10.9676	11.3382	11.5195	8.39368	27.3041	30.9231	27.0557	-2.72449	-4.33942	-4.10299	-4.30589	-2.85463	2.83786e-31	1.02238e-68	5.0709e-63	5.52863e-54	8.98851e-28		145	ENSG00000008441	NFIX	protein_coding	19	13106422	13209610	1	nuclear factor I/X (CCAAT-binding transcription factor) [Source:HGNC Symbol;Acc:7788]	1.73219	1.44064	1.08306
146	ENSG00000007968	E2F2	protein_coding	1	23832922	23857712	-1	E2F transcription factor 2 [Source:HGNC Symbol;Acc:3114]	2.35416	3.4714	5.97183	0.0653635	0.386938	0.681715	0.159081	0.288167	0.380648	4.75032	5.36179	5.35861	35.4607	39.4253	36.7566	58.0066	70.0986	49.9103	-3.24688	-4.07242	0.382052	3.18461	3.85824	1.69502e-19	2.07763e-26	0.260828	7.52696e-19	1.23097e-25		146	ENSG00000008513	ST3GAL1	protein_coding	8	134467091	134584183	-1	ST3 beta-galactoside alpha-2,3-sialyltransferase 1 [Source:HGNC Symbol;Acc:10862]	138.223	121.187	168.822
147	ENSG00000008018	PSMB1	protein_coding	6	170844205	170862429	-1	proteasome (prosome, macropain) subunit, beta type, 1 [Source:HGNC Symbol;Acc:9537]	205.628	214.821	146.176	336.393	167.854	159.254	283.462	279.642	252.624	386.366	335.264	294.698	172.111	184.784	182.137	179.95	190.389	182.817	0.0609653	0.398606	0.824417	-0.1185	-0.0802751	0.817656	0.0974374	0.000441314	0.661201	0.770079		147	ENSG00000008516	MMP25	protein_coding	16	3096682	3110727	1	matrix metallopeptidase 25 [Source:HGNC Symbol;Acc:14246]	3.75797	10.3438	39.2384
148	ENSG00000008083	JARID2	protein_coding	6	15246527	15522252	1	jumonji, AT rich interactive domain 2 [Source:HGNC Symbol;Acc:6196]	76.8715	81.5146	79.9152	135.662	215.576	237.237	101.474	109.023	118.953	52.0088	68.2772	66.7322	76.3112	71.953	70.8799	66.7359	69.7979	72.1418	1.2955	0.392946	-0.343722	-0.173711	-0.242684	2.79511e-11	0.0450788	0.0760114	0.423273	0.254877		148	ENSG00000008517	IL32	protein_coding	16	3115298	3131908	1	interleukin 32 [Source:HGNC Symbol;Acc:16830]	97.531	85.7665	114.669
149	ENSG00000008128	CDK11A	protein_coding	1	1634169	1655777	-1	cyclin-dependent kinase 11A [Source:HGNC Symbol;Acc:1730]	331.041	172.557	282.401	143.592	62.97	86.8848	103.505	61.3114	75.8645	76.391	47.5591	76.0915	39.9835	25.4792	46.8738	39.7247	26.8644	41.672	-1.53848	-1.80512	-2.10686	-2.85427	-2.90775	3.59283e-07	1.83193e-09	2.37335e-12	5.96151e-17	1.97352e-17		149	ENSG00000008710	PKD1	protein_coding	16	2138711	2185899	-1	polycystic kidney disease 1 (autosomal dominant) [Source:HGNC Symbol;Acc:9008]	42.5147	95.3159	48.7737
150	ENSG00000008130	NADK	protein_coding	1	1682671	1711896	-1	NAD kinase [Source:HGNC Symbol;Acc:29831]	35.6154	37.0452	43.4468	214.327	131.585	109.05	121.955	110.272	100.555	89.3793	84.3816	97.0809	38.172	42.524	45.8086	27.7372	33.4233	32.2417	1.80058	1.38622	1.18249	0.0702485	-0.368044	7.83662e-16	2.94972e-10	6.29046e-08	0.78473	0.122774		150	ENSG00000008838	MED24	protein_coding	17	38175350	38217468	-1	mediator complex subunit 24 [Source:HGNC Symbol;Acc:22963]	37.9614	59.729	39.7348
151	ENSG00000008256	CYTH3	protein_coding	7	6201407	6312275	-1	cytohesin 3 [Source:HGNC Symbol;Acc:9504]	33.6342	31.1919	23.6525	10.6216	15.7871	11.4187	9.30623	8.18875	8.94524	4.79109	4.22098	6.63566	2.62915	2.88862	3.38307	2.71542	2.27459	2.17089	-1.31805	-1.8689	-2.57575	-3.35851	-3.66913	4.54134e-08	7.40301e-15	3.95288e-26	3.21292e-33	4.97539e-38		151	ENSG00000008853	RHOBTB2	protein_coding	8	22844930	22877712	1	Rho-related BTB domain containing 2 [Source:HGNC Symbol;Acc:18756]	4.90298	7.46252	5.50556
152	ENSG00000008277	ADAM22	protein_coding	7	87563458	87832204	1	ADAM metallopeptidase domain 22 [Source:HGNC Symbol;Acc:201]	0.699255	0.278726	0.738092	0.359499	1.49616	1.65559	1.49138	1.32077	2.34733	0.958218	0.988698	0.651046	3.69725	2.52098	1.88355	3.03194	2.81974	2.81411	1.12383	1.4432	0.64868	2.18523	2.28774	0.0327388	0.00519964	0.219107	4.33789e-05	1.9652e-05		152	ENSG00000008869	HEATR5B	protein_coding	2	37195526	37311485	-1	HEAT repeat containing 5B [Source:HGNC Symbol;Acc:29273]	14.797	43.3345	24.6848
153	ENSG00000008282	SYPL1	protein_coding	7	105730949	105753022	-1	synaptophysin-like 1 [Source:HGNC Symbol;Acc:11507]	51.7682	49.1571	41.937	23.4982	41.3766	49.9356	37.9607	24.5182	31.689	20.1226	21.5993	20.7333	41.0477	49.4567	25.309	53.2921	71.5085	41.8499	-0.290337	-0.726395	-1.16404	-0.356266	0.173145	0.290502	0.00482272	4.2726e-06	0.215191	0.561151		153	ENSG00000008952	SEC62	protein_coding	3	169684423	169716161	1	SEC62 homolog (S. cerevisiae) [Source:HGNC Symbol;Acc:11846]	221.045	170.687	169.093
154	ENSG00000008283	CYB561	protein_coding	17	61509665	61523739	-1	cytochrome b-561 [Source:HGNC Symbol;Acc:2571]	48.7614	42.3916	54.5852	26.8971	23.0873	19.1367	17.2404	18.5628	18.2711	14.0063	14.6023	16.4765	3.40147	2.29339	4.20598	1.46599	2.81974	1.90958	-1.21136	-1.55077	-1.73169	-3.93013	-4.61161	4.15278e-07	6.40162e-11	2.65263e-13	2.01594e-43	6.04493e-55		154	ENSG00000008988	RPS20	protein_coding	8	56979854	56987069	-1	ribosomal protein S20 [Source:HGNC Symbol;Acc:10405]	3975.65	1571.01	3978.58
155	ENSG00000008294	SPAG9	protein_coding	17	49039535	49198226	-1	sperm associated antigen 9 [Source:HGNC Symbol;Acc:14524]	100.576	102.951	98.7365	46.6369	83.7334	156.941	58.4821	46.3709	63.7903	45.6071	46.0505	43.4448	120.58	97.583	97.3959	164.441	133.374	147.359	0.053265	-0.901345	-1.1867	0.00929633	0.509215	0.867465	0.00108897	1.36996e-05	0.978272	0.0958626		155	ENSG00000009307	CSDE1	protein_coding	1	115259534	115301297	-1	cold shock domain containing E1, RNA-binding [Source:HGNC Symbol;Acc:29905]	798.363	782.008	750.088
156	ENSG00000008300	CELSR3	protein_coding	3	48673902	48700348	-1	cadherin, EGF LAG seven-pass G-type receptor 3 (flamingo homolog, Drosophila) [Source:HGNC Symbol;Acc:3230]	23.9378	16.5968	12.6147	51.0489	28.2723	15.7525	63.3142	38.0861	27.1212	35.4948	31.9426	23.7632	58.2686	49.9995	42.2061	54.5582	36.6566	32.6839	0.581408	1.02446	0.785844	1.45546	1.18065	0.134933	0.00670526	0.0373419	0.000242639	0.00298129		156	ENSG00000009335	UBE3C	protein_coding	7	156931607	157062066	1	ubiquitin protein ligase E3C [Source:HGNC Symbol;Acc:16803]	38.9302	56.2138	41.382
157	ENSG00000008324	SS18L2	protein_coding	3	42623332	42636606	1	synovial sarcoma translocation gene on chromosome 18-like 2 [Source:HGNC Symbol;Acc:15593]	48.1787	56.2519	36.7704	56.0492	35.0308	37.9569	38.935	41.7602	40.5391	42.7121	43.94	37.0595	31.3527	34.3484	29.387	34.1843	37.9161	32.8447	-0.241169	-0.33023	-0.183747	-0.619318	-0.475178	0.257034	0.108365	0.382511	0.00401722	0.0290946		157	ENSG00000009413	REV3L	protein_coding	6	111620234	111804918	-1	REV3-like, polymerase (DNA directed), zeta, catalytic subunit [Source:HGNC Symbol;Acc:9968]	32.7061	31.867	31.9052
158	ENSG00000008382	MPND	protein_coding	19	4343524	4360083	1	MPN domain containing [Source:HGNC Symbol;Acc:25934]	7.31887	5.01706	4.1266	9.28162	5.36554	3.31119	14.5957	12.1991	10.8485	15.1888	13.2143	16.5015	8.42973	8.35075	8.37539	9.59558	12.9896	8.48255	-0.143333	1.05465	1.38468	0.564766	0.869209	0.698159	0.00163482	3.35586e-05	0.116459	0.0141696		158	ENSG00000009694	TENM1	protein_coding	X	123509753	124097666	-1	teneurin transmembrane protein 1 [Source:HGNC Symbol;Acc:8117]	3.99284	14.5793	3.54251
159	ENSG00000008405	CRY1	protein_coding	12	107385142	107487607	-1	cryptochrome 1 (photolyase-like) [Source:HGNC Symbol;Acc:2384]	102.907	90.5605	106.621	33.2374	56.1834	93.7358	42.2757	42.8889	50.6897	38.5938	42.7042	37.385	19.9487	19.4676	18.1954	19.1245	19.1742	18.151	-0.613418	-1.20335	-1.33212	-2.43444	-2.4617	0.0154808	8.95259e-07	4.66092e-08	6.81725e-19	3.18671e-19		159	ENSG00000009780	FAM76A	protein_coding	1	28052490	28088475	1	family with sequence similarity 76, member A [Source:HGNC Symbol;Acc:28530]	17.9972	15.1844	16.8551
160	ENSG00000008441	NFIX	protein_coding	19	13106422	13209610	1	nuclear factor I/X (CCAAT-binding transcription factor) [Source:HGNC Symbol;Acc:7788]	1.18873	1.16558	2.11363	13.4976	15.2196	13.05	15.7689	15.2248	16.3996	7.64536	9.25954	9.54032	1.79111	1.40055	1.75554	0.766314	0.545149	0.542722	3.13453	3.29365	2.5312	0.110309	-1.29241	2.01299e-28	3.89095e-31	8.16726e-20	0.73614	5.14237e-05		160	ENSG00000009790	TRAF3IP3	protein_coding	1	209929377	209955668	1	TRAF3 interacting protein 3 [Source:HGNC Symbol;Acc:30766]	178.709	295.677	198.787
161	ENSG00000008513	ST3GAL1	protein_coding	8	134467091	134584183	-1	ST3 beta-galactoside alpha-2,3-sialyltransferase 1 [Source:HGNC Symbol;Acc:10862]	173.229	126.085	172.445	50.428	67.6367	48.767	58.5219	73.9389	68.5802	71.8664	86.416	88.6173	84.4287	95.0095	94.4517	93.357	99.5179	121.509	-1.63112	-1.34215	-0.946321	-0.836689	-0.637125	4.66848e-18	8.07891e-13	4.67798e-07	4.49737e-05	0.00204223		161	ENSG00000009830	POMT2	protein_coding	14	77741299	77787227	-1	protein-O-mannosyltransferase 2 [Source:HGNC Symbol;Acc:19743]	9.92339	8.87435	10.3117
162	ENSG00000008516	MMP25	protein_coding	16	3096682	3110727	1	matrix metallopeptidase 25 [Source:HGNC Symbol;Acc:14246]	1.86468	1.79905	7.24672	3.72572	2.16685	3.91986	1.49138	2.01717	4.47262	1.79411	2.03444	3.65587	8.21611	8.84094	9.85663	34.0177	58.7257	42.0509	-0.183931	-0.362005	-0.66025	1.23598	3.55761	0.7194	0.458542	0.158215	0.0123333	7.75879e-12		162	ENSG00000009844	VTA1	protein_coding	6	142468367	142542085	1	Vps20-associated 1 homolog (S. cerevisiae) [Source:HGNC Symbol;Acc:20954]	65.6177	47.6564	52.8444
163	ENSG00000008517	IL32	protein_coding	16	3115298	3131908	1	interleukin 32 [Source:HGNC Symbol;Acc:16830]	104.212	101.786	127.187	573.63	298.895	249.045	260.216	276.496	298.777	490.975	400.119	708.538	906.648	840.362	1475	1085.48	1453.18	1804.57	1.55334	1.25602	2.14809	3.22324	3.64936	4.23022e-07	3.41417e-05	4.28102e-12	5.93823e-22	9.19409e-27		163	ENSG00000009954	BAZ1B	protein_coding	7	72854728	72936608	-1	bromodomain adjacent to zinc finger domain, 1B [Source:HGNC Symbol;Acc:961]	76.2163	109.546	86.6675
164	ENSG00000008710	PKD1	protein_coding	16	2138711	2185899	-1	polycystic kidney disease 1 (autosomal dominant) [Source:HGNC Symbol;Acc:9008]	76.2682	69.6898	67.9319	117.518	94.8749	60.883	179.204	121.564	159.562	77.3637	72.1638	101.762	138.606	106.433	154.423	121.808	81.2236	97.9841	0.128862	1.01684	0.170926	0.852805	0.445714	0.644287	5.8674e-05	0.520727	0.00141271	0.103447		164	ENSG00000010017	RANBP9	protein_coding	6	13621730	13711796	-1	RAN binding protein 9 [Source:HGNC Symbol;Acc:13727]	109.304	127.554	88.2018
165	ENSG00000008838	MED24	protein_coding	17	38175350	38217468	-1	mediator complex subunit 24 [Source:HGNC Symbol;Acc:22963]	59.5532	55.6944	52.3039	53.4674	52.3914	37.6161	90.4009	90.9168	82.8862	76.1681	77.7459	88.7676	69.5904	67.2962	76.1648	65.3865	68.012	63.5789	-0.35795	0.528177	0.503058	0.297304	0.18442	0.0450869	0.00264986	0.00405854	0.11937	0.345675		165	ENSG00000010030	ETV7	protein_coding	6	36322419	36356164	-1	ets variant 7 [Source:HGNC Symbol;Acc:18160]	0.264232	0.316941	0.722041
166	ENSG00000008853	RHOBTB2	protein_coding	8	22844930	22877712	1	Rho-related BTB domain containing 2 [Source:HGNC Symbol;Acc:18756]	6.80608	5.70121	4.4621	1.20923	1.72832	1.29039	2.46575	2.61752	2.47422	2.28341	3.68861	5.18332	1.79111	1.83822	1.86526	1.43267	1.72944	1.42716	-2.11465	-1.27476	-0.647062	-1.67341	-1.93221	1.24188e-10	7.44355e-05	0.0458934	1.76985e-06	4.73966e-08		166	ENSG00000010072	SPRTN	protein_coding	1	231472850	231490769	1	SprT-like N-terminal domain [Source:HGNC Symbol;Acc:25356]	21.4028	29.3026	18.6377
167	ENSG00000008869	HEATR5B	protein_coding	2	37195526	37311485	-1	HEAT repeat containing 5B [Source:HGNC Symbol;Acc:29273]	25.2664	31.3693	38.1124	16.1121	35.1598	34.6701	21.456	27.0637	28.168	24.1797	31.7714	26.2421	28.2634	24.3345	27.7595	26.1213	20.5277	24.6436	-0.160913	-0.395193	-0.162664	-0.294491	-0.465053	0.550189	0.117085	0.533437	0.284059	0.0840525		167	ENSG00000010165	METTL13	protein_coding	1	171750788	171783163	1	methyltransferase like 13 [Source:HGNC Symbol;Acc:24248]	10.4225	6.7422	10.5824
168	ENSG00000008952	SEC62	protein_coding	3	169684423	169716161	1	SEC62 homolog (S. cerevisiae) [Source:HGNC Symbol;Acc:11846]	191.503	200.91	168.788	110.007	129.495	170.891	113.425	95.0472	102.426	75.0468	79.8184	65.9309	81.1094	82.247	51.8433	70.5508	77.9751	63.2975	-0.433024	-0.96031	-1.3426	-1.43644	-1.45459	0.0319458	6.88831e-07	2.71791e-12	9.21025e-12	5.5073e-12		168	ENSG00000010219	DYRK4	protein_coding	12	4671370	4723325	1	dual-specificity tyrosine-(Y)-phosphorylation regulated kinase 4 [Source:HGNC Symbol;Acc:3095]	13.1778	5.45196	11.9769
169	ENSG00000008988	RPS20	protein_coding	8	56979854	56987069	-1	ribosomal protein S20 [Source:HGNC Symbol;Acc:10405]	4038.96	3815.64	3522.78	3835.73	1499.05	1544.31	1137.73	1254.23	1017.66	2048.58	1497.12	1404.4	1459.37	1423.4	1538.75	1567.37	1676.76	1887.4	-0.914076	-1.8716	-1.25505	-1.41289	-1.19746	0.000490209	3.61995e-13	1.03381e-06	5.47195e-07	2.18749e-05		169	ENSG00000010244	ZNF207	protein_coding	17	30677136	30708905	1	zinc finger protein 207 [Source:HGNC Symbol;Acc:12998]	266.171	370.45	245.024
170	ENSG00000009307	CSDE1	protein_coding	1	115259534	115301297	-1	cold shock domain containing E1, RNA-binding [Source:HGNC Symbol;Acc:29905]	908.146	784.613	919.427	419.797	494.739	641.786	521.089	518.173	555.905	505.389	522.261	443.913	572.153	506.525	475.258	629.643	595.039	733.519	-0.750091	-0.798396	-0.835771	-0.803244	-0.466721	2.78069e-05	6.65955e-06	2.17948e-06	2.94821e-05	0.0170406		170	ENSG00000010256	UQCRC1	protein_coding	3	48636435	48648409	-1	ubiquinol-cytochrome c reductase core protein I [Source:HGNC Symbol;Acc:12585]	34.2915	34.7482	37.4559
171	ENSG00000009335	UBE3C	protein_coding	7	156931607	157062066	1	ubiquitin protein ligase E3C [Source:HGNC Symbol;Acc:16803]	45.4982	51.8176	54.6188	133.276	166.796	191.927	170.336	166.873	187.12	121.857	133.702	119.692	71.6938	77.9578	75.6894	66.1362	54.2141	61.2673	1.66426	1.69117	1.29654	0.514713	0.205687	1.05755e-20	1.88337e-21	1.52761e-13	0.00592095	0.291288		171	ENSG00000010270	STARD3NL	protein_coding	7	38217824	38270272	1	STARD3 N-terminal like [Source:HGNC Symbol;Acc:19169]	19.6119	22.4452	23.692
172	ENSG00000009413	REV3L	protein_coding	6	111620234	111804918	-1	REV3-like, polymerase (DNA directed), zeta, catalytic subunit [Source:HGNC Symbol;Acc:9968]	30.4642	35.0181	44.6881	18.8901	51.6175	66.4672	35.4551	35.1804	47.2956	19.144	22.2267	17.6784	19.16	20.6055	20.6642	29.4198	21.8248	28.4628	0.383412	0.0591034	-0.874041	-0.923483	-0.521751	0.225218	0.859327	0.00289515	0.00384929	0.109477		172	ENSG00000010278	CD9	protein_coding	12	6308881	6347425	1	CD9 molecule [Source:HGNC Symbol;Acc:1709]	2.52489	3.3711	4.64814
173	ENSG00000009694	TENM1	protein_coding	X	123509753	124097666	-1	teneurin transmembrane protein 1 [Source:HGNC Symbol;Acc:8117]	4.49854	7.65228	7.58221	0.980453	4.10154	3.48162	0.218736	0.216125	0.158604	0	0.0760537	0	1.24885	1.48808	0.786336	0.483111	0.733131	0.643226	-1.25223	-5.21333	-7.58825	-2.5434	-3.46102	0.0103311	1.10304e-20	8.5372e-31	2.34315e-06	7.32917e-10		173	ENSG00000010292	NCAPD2	protein_coding	12	6602522	6641121	1	non-SMC condensin I complex, subunit D2 [Source:HGNC Symbol;Acc:24305]	16.4998	20.2842	15.4788
174	ENSG00000009780	FAM76A	protein_coding	1	28052490	28088475	1	family with sequence similarity 76, member A [Source:HGNC Symbol;Acc:28530]	14.9174	14.5444	17.3787	4.8369	7.66137	9.37358	4.35484	6.09954	4.66294	5.01535	4.69632	4.80772	2.57986	2.90613	2.63331	3.88155	3.74085	3.19603	-1.13918	-1.69572	-1.70829	-2.58129	-2.16481	8.05484e-06	2.44126e-11	1.33601e-11	1.60271e-19	1.46016e-14		174	ENSG00000010295	IFFO1	protein_coding	12	6647541	6665239	-1	intermediate filament family orphan 1 [Source:HGNC Symbol;Acc:24970]	32.4712	34.5466	32.1985
175	ENSG00000009790	TRAF3IP3	protein_coding	1	209929377	209955668	1	TRAF3 interacting protein 3 [Source:HGNC Symbol;Acc:30766]	246.487	249.003	262.224	107.098	115.075	86.8213	57.7662	71.8017	65.9156	103.284	102.064	106.246	107.319	143.748	141.687	147.282	204.901	184.928	-1.43167	-2.07082	-1.31573	-0.999703	-0.549413	4.12701e-16	7.12897e-32	5.30474e-14	1.75419e-07	0.00460435		175	ENSG00000010310	GIPR	protein_coding	19	46171502	46186982	1	gastric inhibitory polypeptide receptor [Source:HGNC Symbol;Acc:4271]	14.6208	20.1978	16.088
176	ENSG00000009830	POMT2	protein_coding	14	77741299	77787227	-1	protein-O-mannosyltransferase 2 [Source:HGNC Symbol;Acc:19743]	12.6099	8.74185	12.2792	19.0535	15.168	14.6812	16.9222	17.3381	16.019	13.9655	14.0319	14.5484	5.9156	6.84516	6.51013	3.79825	5.3575	4.32168	0.404942	0.431535	0.279594	-0.8546	-1.3709	0.093422	0.0693645	0.24403	0.000572208	3.79228e-08		176	ENSG00000010318	PHF7	protein_coding	3	52443510	52457657	1	PHD finger protein 7 [Source:HGNC Symbol;Acc:18458]	5.28464	6.45407	5.43787
177	ENSG00000009844	VTA1	protein_coding	6	142468367	142542085	1	Vps20-associated 1 homolog (S. cerevisiae) [Source:HGNC Symbol;Acc:20954]	48.9013	52.7552	41.4002	34.4139	56.5187	70.2167	66.5356	55.3761	67.7554	41.7538	50.5187	37.5102	42.8388	45.9204	32.258	33.6012	35.4347	28.8648	0.201846	0.312322	-0.119944	-0.293395	-0.59537	0.395497	0.172801	0.610416	0.229958	0.0121204		177	ENSG00000010322	NISCH	protein_coding	3	52489134	52527087	1	nischarin [Source:HGNC Symbol;Acc:18006]	147.324	212.062	143.077
178	ENSG00000009954	BAZ1B	protein_coding	7	72854728	72936608	-1	bromodomain adjacent to zinc finger domain, 1B [Source:HGNC Symbol;Acc:961]	87.9663	87.1651	105.715	108.798	136.95	156.673	164.47	177.895	185.249	173.641	190.515	170.674	139.92	141.297	146.112	150.481	113.767	146.917	0.503709	0.820209	0.922787	0.551066	0.497679	0.00571924	4.46542e-06	2.24034e-07	0.00382487	0.00939819		178	ENSG00000010361	FUZ	protein_coding	19	50310126	50320633	-1	fuzzy homolog (Drosophila) [Source:HGNC Symbol;Acc:26219]	26.3058	6.68457	28.4529
179	ENSG00000010017	RANBP9	protein_coding	6	13621730	13711796	-1	RAN binding protein 9 [Source:HGNC Symbol;Acc:13727]	122.743	118.433	119.37	39.2508	61.4715	85.117	55.3005	49.3967	56.7166	46.3818	48.6744	48.0271	59.6818	54.6738	44.5285	63.0376	67.6925	58.7949	-0.901403	-1.22811	-1.33673	-1.236	-0.97834	1.71764e-05	2.86879e-09	8.82204e-11	4.36508e-08	1.50441e-05		179	ENSG00000010404	IDS	protein_coding	X	148558521	148615470	-1	iduronate 2-sulfatase [Source:HGNC Symbol;Acc:5389]	731.666	356.669	813.908
180	ENSG00000010030	ETV7	protein_coding	6	36322419	36356164	-1	ets variant 7 [Source:HGNC Symbol;Acc:18160]	0.862415	0.96287	1.67748	28.041	16.3288	18.2602	5.64737	10.1579	6.91511	3.30279	6.97793	6.43534	1.87327	2.92364	4.35228	1.49931	1.29708	4.48248	4.03954	2.63267	2.32232	1.33897	1.00378	1.3699e-16	1.14434e-08	3.43938e-07	0.00453018	0.0355338		180	ENSG00000010539	ZNF200	protein_coding	16	3272325	3286221	-1	zinc finger protein 200 [Source:HGNC Symbol;Acc:12993]	19.6706	23.3672	20.3525
181	ENSG00000010072	SPRTN	protein_coding	1	231472850	231490769	1	SprT-like N-terminal domain [Source:HGNC Symbol;Acc:25356]	18.3671	19.4348	22.646	4.4774	11.4276	15.1925	12.1299	10.7582	13.6716	7.89001	7.9286	9.23984	5.70198	5.86478	4.59001	6.44703	6.57938	5.26641	-0.90384	-0.765088	-1.29048	-1.95952	-1.77713	0.00288523	0.0112757	1.32144e-05	2.32129e-09	5.50734e-08		181	ENSG00000010610	CD4	protein_coding	12	6896024	6929974	1	CD4 molecule [Source:HGNC Symbol;Acc:1678]	1.26244	1.23895	1.71485
182	ENSG00000010165	METTL13	protein_coding	1	171750788	171783163	1	methyltransferase like 13 [Source:HGNC Symbol;Acc:24248]	11.3279	13.3535	11.7424	86.9989	73.3892	71.2636	90.338	89.596	85.3921	81.2854	86.416	87.4905	89.7528	98.7734	90.6846	97.7883	93.5964	102.112	2.56655	2.74585	2.77263	2.88622	2.96009	5.34457e-49	2.48734e-55	2.34208e-56	6.24644e-57	1.86597e-59		182	ENSG00000010626	LRRC23	protein_coding	12	6982733	7023407	1	leucine rich repeat containing 23 [Source:HGNC Symbol;Acc:19138]	15.4682	4.44582	18.2128
183	ENSG00000010219	DYRK4	protein_coding	12	4671370	4723325	1	dual-specificity tyrosine-(Y)-phosphorylation regulated kinase 4 [Source:HGNC Symbol;Acc:3095]	11.7375	8.50417	9.32478	23.9992	10.9416	9.76922	17.8302	16.4565	13.1187	25.7985	20.9423	18.2591	16.9462	16.4947	18.2276	15.0989	16.0043	16.6177	0.410375	0.510743	1.09752	0.756446	0.642171	0.17165	0.0811749	0.000127222	0.0131133	0.0367497		183	ENSG00000010671	BTK	protein_coding	X	100604435	100641183	-1	Bruton agammaglobulinemia tyrosine kinase [Source:HGNC Symbol;Acc:1133]	2.26065	5.35918	7.35579
184	ENSG00000010244	ZNF207	protein_coding	17	30677136	30708905	1	zinc finger protein 207 [Source:HGNC Symbol;Acc:12998]	260.44	265.423	252.229	219.131	315.485	404.427	317.804	287.337	318	204.712	223.921	202.427	278.56	265.491	210.326	323.295	293.553	253.311	0.283849	0.150647	-0.311507	-0.0983791	0.111689	0.163552	0.466392	0.11244	0.661331	0.618844		184	ENSG00000010803	SCMH1	protein_coding	1	41492872	41707826	-1	sex comb on midleg homolog 1 (Drosophila) [Source:HGNC Symbol;Acc:19003]	10.2757	14.5505	10.1537
185	ENSG00000010256	UQCRC1	protein_coding	3	48636435	48648409	-1	ubiquinol-cytochrome c reductase core protein I [Source:HGNC Symbol;Acc:12585]	43.4004	42.3916	39.7899	104.222	63.0451	46.0158	129.73	110.248	96.0186	114.354	105.467	131.286	166.475	172.32	177.748	134.655	163.921	145.329	0.558063	1.26225	1.42736	1.98995	1.77137	0.0242147	2.04161e-07	4.34047e-09	1.11893e-14	5.25376e-12		185	ENSG00000010810	FYN	protein_coding	6	111981535	112194655	-1	FYN oncogene related to SRC, FGR, YES [Source:HGNC Symbol;Acc:4037]	695.635	423.462	623.573
186	ENSG00000010270	STARD3NL	protein_coding	7	38217824	38270272	1	STARD3 N-terminal like [Source:HGNC Symbol;Acc:19169]	14.3347	17.6104	14.6276	13.7917	18.2119	18.7959	27.6602	29.9934	29.8175	31.4989	31.7524	28.6961	19.8337	24.3695	21.9991	24.9219	30.284	32.1814	0.0906765	0.800285	0.96318	0.455672	0.856601	0.675794	3.71528e-05	6.01663e-07	0.0286804	2.79563e-05		186	ENSG00000010818	HIVEP2	protein_coding	6	143072604	143266338	-1	human immunodeficiency virus type I enhancer binding protein 2 [Source:HGNC Symbol;Acc:4921]	107.689	88.7723	104.042
187	ENSG00000010278	CD9	protein_coding	12	6308881	6347425	1	CD9 molecule [Source:HGNC Symbol;Acc:1709]	0.699255	0.658806	0.738092	0.392181	1.96049	0.998226	0.795404	1.15267	0.539252	1.44752	2.11049	1.70273	2.99066	3.67643	2.32243	4.46461	7.06814	5.46742	0.552978	0.0861611	1.29131	2.04436	2.96479	0.257536	0.868502	0.00479517	1.79468e-05	8.63979e-10		187	ENSG00000011007	TCEB3	protein_coding	1	24069645	24088549	1	transcription elongation factor B (SIII), polypeptide 3 (110kDa, elongin A) [Source:HGNC Symbol;Acc:11620]	61.9478	66.4135	63.2689
188	ENSG00000010292	NCAPD2	protein_coding	12	6602522	6641121	1	non-SMC condensin I complex, subunit D2 [Source:HGNC Symbol;Acc:24305]	18.4836	14.9498	18.9555	15.0009	23.8612	16.8968	41.878	46.563	37.2401	87.2998	85.5224	81.9817	278.904	280.144	299.283	387.738	328.875	391.685	-0.0422357	1.13167	2.27855	3.98262	4.35284	0.84364	1.95424e-09	8.08926e-32	5.39407e-77	8.46533e-89		188	ENSG00000011009	LYPLA2	protein_coding	1	24117460	24122029	1	lysophospholipase II [Source:HGNC Symbol;Acc:6738]	43.657	42.1814	45.2855
189	ENSG00000010295	IFFO1	protein_coding	12	6647541	6665239	-1	intermediate filament family orphan 1 [Source:HGNC Symbol;Acc:24970]	40.7899	31.572	34.6232	33.6295	26.7245	16.6533	19.5471	19.5714	17.9222	15.7189	15.3629	18.1792	12.4392	13.4452	15.7267	21.1069	24.2685	17.2465	-0.671352	-1.03412	-1.16397	-1.41055	-0.821818	0.00631864	1.59967e-05	1.02189e-06	6.35993e-08	0.00168229		189	ENSG00000011021	CLCN6	protein_coding	1	11866207	11903201	1	chloride channel, voltage-sensitive 6 [Source:HGNC Symbol;Acc:2024]	25.8387	45.005	32.1214
190	ENSG00000010310	GIPR	protein_coding	19	46171502	46186982	1	gastric inhibitory polypeptide receptor [Source:HGNC Symbol;Acc:4271]	3.75267	5.77722	5.77053	4.01986	3.58562	3.33553	2.24702	3.12181	1.74464	2.81349	3.66959	4.28188	26.6366	21.796	26.2782	46.2287	39.3823	37.1865	-0.623886	-1.15448	-0.500927	2.23451	2.95287	0.0226365	1.60656e-05	0.0633267	2.12631e-15	1.00858e-24		190	ENSG00000011028	MRC2	protein_coding	17	60704762	60770958	1	mannose receptor, C type 2 [Source:HGNC Symbol;Acc:16875]	3.93412	5.35918	5.03172
191	ENSG00000010318	PHF7	protein_coding	3	52443510	52457657	1	PHD finger protein 7 [Source:HGNC Symbol;Acc:18458]	6.43315	6.33467	5.36794	2.71259	2.5022	2.23992	1.41184	1.82506	1.9984	2.7931	3.27031	2.6793	6.65505	7.35286	7.31475	11.8779	7.93286	9.769	-1.39808	-1.90305	-1.10465	0.18336	0.658637	2.01528e-07	2.08171e-12	2.8227e-05	0.544132	0.0207654		191	ENSG00000011052	NME2	protein_coding	17	49230951	49249105	1	NME/NM23 nucleoside diphosphate kinase 2 [Source:HGNC Symbol;Acc:7850]	80.1951	49.9646	74.247
192	ENSG00000010322	NISCH	protein_coding	3	52489134	52527087	1	nischarin [Source:HGNC Symbol;Acc:18006]	245.555	197.768	207.202	170.958	146.288	104.668	153.195	134.958	134.528	91.2346	88.4125	116.362	117.901	111.028	151.671	125.326	123.786	145.45	-0.804765	-0.749355	-1.19747	-0.820473	-0.769656	7.15343e-05	0.000199366	1.66741e-09	0.000167047	0.000430038		192	ENSG00000011114	BTBD7	protein_coding	14	93703896	93799438	-1	BTB (POZ) domain containing 7 [Source:HGNC Symbol;Acc:18269]	34.1153	30.7145	38.7646
193	ENSG00000010361	FUZ	protein_coding	19	50310126	50320633	-1	fuzzy homolog (Drosophila) [Source:HGNC Symbol;Acc:26219]	24.1243	13.3282	21.606	6.47099	4.54007	2.77555	4.71277	4.05836	5.29736	7.35993	6.02726	9.26488	6.67148	8.24571	9.01543	4.81445	6.52299	5.24631	-2.33916	-2.13746	-1.48444	-1.35259	-1.88334	1.01213e-13	6.57928e-12	1.38624e-06	5.98891e-05	3.21672e-08		193	ENSG00000011132	APBA3	protein_coding	19	3750817	3761697	-1	amyloid beta (A4) precursor protein-binding, family A, member 3 [Source:HGNC Symbol;Acc:580]	24.9553	60.4761	29.6263
194	ENSG00000010404	IDS	protein_coding	X	148558521	148615470	-1	iduronate 2-sulfatase [Source:HGNC Symbol;Acc:5389]	846.017	646.251	876.073	120.093	191.145	198.805	86.4173	84.7966	89.0197	78.3539	91.3972	84.9592	158.877	144.655	128.84	200.223	180.206	207.599	-2.23241	-3.25904	-3.20994	-2.50848	-2.06149	1.82047e-33	4.4154e-66	2.04057e-64	5.25731e-34	4.20623e-24		194	ENSG00000011143	MKS1	protein_coding	17	56282803	56296966	-1	Meckel syndrome, type 1 [Source:HGNC Symbol;Acc:7121]	3.55246	1.87283	3.81328
195	ENSG00000010539	ZNF200	protein_coding	16	3272325	3286221	-1	zinc finger protein 200 [Source:HGNC Symbol;Acc:12993]	16.0129	25.9722	15.9361	25.4918	31.5225	34.0858	15.9479	20.628	15.3845	16.0451	19.3176	13.3214	10.3194	17.0166	11.5207	13.0773	15.5649	12.5429	0.583657	-0.246408	-0.221185	-0.627901	-0.542078	0.0200308	0.336522	0.385615	0.0168524	0.0406158		195	ENSG00000011198	ABHD5	protein_coding	3	43731605	43775863	1	abhydrolase domain containing 5 [Source:HGNC Symbol;Acc:21396]	4.6681	4.9558	7.89733
196	ENSG00000010610	CD4	protein_coding	12	6896024	6929974	1	CD4 molecule [Source:HGNC Symbol;Acc:1678]	170.875	120.004	141.68	124.06	110.716	76.0356	172.225	175.47	157.715	406.264	342.356	379.209	630.143	489.508	551.075	473.832	449.917	533.415	-0.651872	0.0996915	1.32716	1.89938	1.70405	0.00117912	0.650946	6.39518e-11	1.21581e-18	2.13362e-15		196	ENSG00000011243	AKAP8L	protein_coding	19	15490861	15529952	-1	A kinase (PRKA) anchor protein 8-like [Source:HGNC Symbol;Acc:29857]	173.072	138.244	175.343
197	ENSG00000010626	LRRC23	protein_coding	12	6982733	7023407	1	leucine rich repeat containing 23 [Source:HGNC Symbol;Acc:19138]	15.53	10.7568	13.0495	3.46165	2.55637	2.00229	1.29392	1.97491	1.00301	3.5293	2.9929	3.04614	4.24658	4.06683	4.4748	6.4322	6.17428	5.27687	-2.48647	-3.33055	-2.02142	-1.66999	-1.18501	6.07007e-17	1.69387e-27	3.2367e-12	1.32374e-07	0.000170101		197	ENSG00000011258	MBTD1	protein_coding	17	49254786	49337524	-1	mbt domain containing 1 [Source:HGNC Symbol;Acc:19866]	66.9388	67.566	50.5203
198	ENSG00000010671	BTK	protein_coding	X	100604435	100641183	-1	Bruton agammaglobulinemia tyrosine kinase [Source:HGNC Symbol;Acc:1133]	0.839106	1.14024	2.14718	0.653635	2.03787	4.13898	0.318162	1.24872	1.39571	0.203876	0.741524	0.976568	0.164322	0.245095	0.384024	0.066636	0.075193	0.221109	0.865396	-0.499961	-1.21567	-2.42498	-3.55229	0.232445	0.489209	0.0774822	0.00160952	1.37952e-05		198	ENSG00000011260	UTP18	protein_coding	17	49337889	49375297	1	UTP18 small subunit (SSU) processome component homolog (yeast) [Source:HGNC Symbol;Acc:24274]	60.0982	38.7244	57.2895
199	ENSG00000010803	SCMH1	protein_coding	1	41492872	41707826	-1	sex comb on midleg homolog 1 (Drosophila) [Source:HGNC Symbol;Acc:19003]	17.2716	15.4059	17.5465	27.8449	25.9506	18.6985	27.9585	28.8648	26.7723	21.8759	20.4585	24.1388	17.7468	18.9774	26.8817	17.3254	19.5502	25.0054	0.372036	0.594715	0.352814	0.292096	0.249701	0.119131	0.0100692	0.1313	0.248039	0.327056		199	ENSG00000011275	RNF216	protein_coding	7	5659678	5821370	-1	ring finger protein 216 [Source:HGNC Symbol;Acc:21698]	235.831	294.526	252.472
200	ENSG00000010810	FYN	protein_coding	6	111981535	112194655	-1	FYN oncogene related to SRC, FGR, YES [Source:HGNC Symbol;Acc:4037]	688.743	788.008	737.286	685.5	622.145	725.053	437.592	448.268	465.787	445.429	417.003	409.207	241.701	201.083	226.081	127.325	132.866	156.384	-0.182931	-0.805788	-0.828413	-1.7795	-2.46145	0.291886	4.34411e-07	1.85061e-07	1.98589e-24	1.8781e-43		200	ENSG00000011295	TTC19	protein_coding	17	15902694	15948336	1	tetratricopeptide repeat domain 19 [Source:HGNC Symbol;Acc:26006]	117.233	57.9238	93.5944
201	ENSG00000010818	HIVEP2	protein_coding	6	143072604	143266338	-1	human immunodeficiency virus type I enhancer binding protein 2 [Source:HGNC Symbol;Acc:4921]	175.21	113.213	208.175	172.494	308.312	417.77	148.701	144.948	185.281	79.1447	78.2022	88.2668	80.5672	61.8166	75.5614	54.7248	49.101	66.1317	0.907033	-0.104946	-1.07172	-1.2441	-1.60139	0.000542866	0.708308	1.84391e-05	5.44968e-06	5.62359e-09		201	ENSG00000011304	PTBP1	protein_coding	19	797075	812327	1	polypyrimidine tract binding protein 1 [Source:HGNC Symbol;Acc:9583]	332.61	215.75	289.629
202	ENSG00000011007	TCEB3	protein_coding	1	24069645	24088549	1	transcription elongation factor B (SIII), polypeptide 3 (110kDa, elongin A) [Source:HGNC Symbol;Acc:11620]	69.9255	65.5005	76.426	98.8297	102.384	111.899	88.6279	92.2856	87.5809	89.4813	85.1421	81.556	43.151	43.767	44.62	42.697	37.7657	48.7043	0.511551	0.224752	0.245036	-0.74068	-0.76528	0.00204673	0.185673	0.143304	1.84537e-05	9.85677e-06		202	ENSG00000011376	LARS2	protein_coding	3	45429998	45590913	1	leucyl-tRNA synthetase 2, mitochondrial [Source:HGNC Symbol;Acc:17095]	7.31042	14.925	8.77731
203	ENSG00000011009	LYPLA2	protein_coding	1	24117460	24122029	1	lysophospholipase II [Source:HGNC Symbol;Acc:6738]	65.8932	59.6977	45.7281	162.063	82.5978	51.0439	149.833	122.063	115.717	107.687	92.5764	125.301	66.7996	79.7085	84.3208	58.7396	82.5995	69.589	0.549913	1.04254	0.850416	0.384858	0.253271	0.0793711	0.000645153	0.00523283	0.248959	0.458658		203	ENSG00000011405	PIK3C2A	protein_coding	11	17099277	17229530	-1	phosphatidylinositol-4-phosphate 3-kinase, catalytic subunit type 2 alpha [Source:HGNC Symbol;Acc:8971]	51.995	110.526	42.8938
204	ENSG00000011021	CLCN6	protein_coding	1	11866207	11903201	1	chloride channel, voltage-sensitive 6 [Source:HGNC Symbol;Acc:2024]	32.4965	33.87	34.3914	19.3476	24.9812	21.5385	45.3871	44.8352	47.976	31.7973	29.9733	41.1679	16.8958	17.0263	21.2091	25.034	22.49	26.1429	-0.706682	0.362586	-0.017929	-0.92048	-0.502372	0.000172693	0.0608025	0.932744	4.46887e-06	0.0136331		204	ENSG00000011422	PLAUR	protein_coding	19	44150247	44174699	-1	plasminogen activator, urokinase receptor [Source:HGNC Symbol;Acc:9053]	9.60044	15.3572	22.3833
205	ENSG00000011028	MRC2	protein_coding	17	60704762	60770958	1	mannose receptor, C type 2 [Source:HGNC Symbol;Acc:16875]	5.40757	4.73834	3.45561	10.6869	8.0999	3.579	12.3288	12.6553	9.0404	9.07249	11.389	12.6453	21.5262	20.2729	23.5169	19.5743	16.2417	15.156	0.483672	1.13873	1.25754	2.21549	1.85913	0.154332	0.000480133	0.000106975	1.32521e-10	5.93882e-08		205	ENSG00000011426	ANLN	protein_coding	7	36429415	36493400	1	anillin, actin binding protein [Source:HGNC Symbol;Acc:14082]	0.645901	1.52708	2.30151
206	ENSG00000011052	NME2	protein_coding	17	49230951	49249105	1	NME/NM23 nucleoside diphosphate kinase 2 [Source:HGNC Symbol;Acc:7850]	51.0477	56.5585	65.7526	390.854	154.917	175.82	232.159	315.616	215.615	424.499	312.255	317.765	194.172	186.648	177.708	121.796	140.622	141.634	1.8794	1.99697	2.53164	1.63149	1.16588	1.76802e-11	8.30742e-13	5.98273e-19	1.49877e-08	5.03814e-05		206	ENSG00000011451	WIZ	protein_coding	19	15530792	15560762	-1	widely interspaced zinc finger motifs [Source:HGNC Symbol;Acc:30917]	34.9667	43.7667	31.2283
207	ENSG00000011114	BTBD7	protein_coding	14	93703896	93799438	-1	BTB (POZ) domain containing 7 [Source:HGNC Symbol;Acc:18269]	33.471	32.8389	44.0842	19.1515	32.9671	48.1827	20.5214	19.7635	26.4551	12.783	13.9368	15.1994	10.1387	10.5041	10.0761	14.46	11.7301	12.4625	-0.0993518	-0.797429	-1.42674	-1.90163	-1.56755	0.728246	0.00167844	1.13776e-08	6.10522e-12	1.19008e-08		207	ENSG00000011454	RABGAP1	protein_coding	9	125703112	125867145	1	RAB GTPase activating protein 1 [Source:HGNC Symbol;Acc:17155]	27.8912	40.6549	27.6632
208	ENSG00000011132	APBA3	protein_coding	19	3750817	3761697	-1	amyloid beta (A4) precursor protein-binding, family A, member 3 [Source:HGNC Symbol;Acc:580]	60.8119	56.3026	51.2947	77.5212	64.7734	38.9783	66.0583	53.5023	49.1988	40.5094	39.3958	49.2791	69.8857	61.3264	59.0114	88.9865	89.0849	63.6985	-0.108064	-0.148801	-0.42435	0.125112	0.473406	0.682187	0.559164	0.0756866	0.648417	0.0665795		208	ENSG00000011478	QPCTL	protein_coding	19	46195741	46207247	1	glutaminyl-peptide cyclotransferase-like [Source:HGNC Symbol;Acc:25952]	9.27749	4.03379	5.55069
209	ENSG00000011143	MKS1	protein_coding	17	56282803	56296966	-1	Meckel syndrome, type 1 [Source:HGNC Symbol;Acc:7121]	4.49854	3.52208	2.68397	7.87631	6.75852	5.01548	9.64427	11.2625	9.8017	17.1868	15.572	14.4232	13.5566	11.9396	16.0742	10.6951	9.73749	9.56799	0.71498	1.3954	2.10234	1.90711	1.43672	0.00676177	6.3818e-08	6.84467e-16	1.55734e-12	9.8443e-08		209	ENSG00000011485	PPP5C	protein_coding	19	46850251	46896238	1	protein phosphatase 5, catalytic subunit [Source:HGNC Symbol;Acc:9322]	22.5478	26.9976	22.4058
210	ENSG00000011198	ABHD5	protein_coding	3	43731605	43775863	1	abhydrolase domain containing 5 [Source:HGNC Symbol;Acc:21396]	3.8459	3.21801	6.17313	3.52963	5.41713	7.59625	7.63588	6.94003	7.83501	7.89001	7.54833	8.8392	5.22544	5.47963	6.5467	5.74735	5.69587	6.21115	0.384183	0.653707	0.833505	0.32966	0.362707	0.22591	0.0319232	0.00553892	0.321324	0.272197		210	ENSG00000011523	CEP68	protein_coding	2	65283500	65314138	1	centrosomal protein 68kDa [Source:HGNC Symbol;Acc:29076]	57.0742	41.8938	25.0684
211	ENSG00000011243	AKAP8L	protein_coding	19	15490861	15529952	-1	A kinase (PRKA) anchor protein 8-like [Source:HGNC Symbol;Acc:29857]	242.245	229.214	189.052	162.69	99.8816	62.1578	101.931	79.1259	71.435	94.0277	71.1673	90.9961	64.6443	57.1597	69.929	65.3199	75.2682	61.6492	-1.24849	-1.55085	-1.44746	-1.83144	-1.75498	2.5644e-06	3.65771e-09	3.40716e-08	2.70082e-10	1.41273e-09		211	ENSG00000011566	MAP4K3	protein_coding	2	39476407	39664453	-1	mitogen-activated protein kinase kinase kinase kinase 3 [Source:HGNC Symbol;Acc:6865]	4.93233	12.1302	4.89634
212	ENSG00000011258	MBTD1	protein_coding	17	49254786	49337524	-1	mbt domain containing 1 [Source:HGNC Symbol;Acc:19866]	53.3998	59.0898	45.6275	20.0993	43.0791	56.4606	20.7203	17.6983	23.9809	12.1306	12.2256	9.56536	25.6014	22.9164	16.6776	26.3212	24.0617	18.3922	-0.33313	-1.43252	-2.21623	-1.33055	-1.24838	0.240758	5.55947e-08	6.09191e-17	3.92781e-06	1.51033e-05		212	ENSG00000011590	ZBTB32	protein_coding	19	36195429	36207940	1	zinc finger and BTB domain containing 32 [Source:HGNC Symbol;Acc:16763]	5.66631	3.65923	3.24919
213	ENSG00000011260	UTP18	protein_coding	17	49337889	49375297	1	UTP18 small subunit (SSU) processome component homolog (yeast) [Source:HGNC Symbol;Acc:24274]	58.6442	63.6255	51.7671	108.863	104.473	124.17	93.7583	94.3748	102.014	89.9298	89.4202	71.9906	53.4704	61.4839	51.3313	50.8266	42.7472	43.3575	0.913659	0.647476	0.535628	-0.116674	-0.393679	7.38816e-08	0.000127191	0.00150702	0.545194	0.0310649		213	ENSG00000011600	TYROBP	protein_coding	19	36395303	36399211	-1	TYRO protein tyrosine kinase binding protein [Source:HGNC Symbol;Acc:12449]	13.5639	25.7875	15.7947
214	ENSG00000011275	RNF216	protein_coding	7	5659678	5821370	-1	ring finger protein 216 [Source:HGNC Symbol;Acc:21698]	354.61	365.883	357.398	137.46	144.663	113.206	109.043	104.523	99.4162	95.251	93.6731	98.5082	69.8113	67.6876	77.5601	73.3244	73.3131	76.2967	-1.56503	-1.89764	-1.93779	-2.37634	-2.32412	3.60574e-25	2.9417e-36	9.20168e-38	4.81363e-45	3.01278e-43		214	ENSG00000011638	TMEM159	protein_coding	16	21169698	21191937	1	transmembrane protein 159 [Source:HGNC Symbol;Acc:30136]	4.6681	5.53206	4.71583
215	ENSG00000011295	TTC19	protein_coding	17	15902694	15948336	1	tetratricopeptide repeat domain 19 [Source:HGNC Symbol;Acc:26006]	93.0716	94.3012	68.609	96.1462	74.9494	93.0076	79.9821	63.0752	77.2926	48.9827	46.2	41.5257	33.4032	33.2104	30.8682	33.5189	33.8915	30.6005	-0.0137799	-0.281254	-0.938853	-1.441	-1.43113	0.946891	0.12481	6.51361e-08	3.07991e-14	5.05594e-14		215	ENSG00000012048	BRCA1	protein_coding	17	41196312	41322290	-1	breast cancer 1, early onset [Source:HGNC Symbol;Acc:1100]	0.645901	1.44064	0.879988
216	ENSG00000011304	PTBP1	protein_coding	19	797075	812327	1	polypyrimidine tract binding protein 1 [Source:HGNC Symbol;Acc:9583]	452.092	383.222	378.809	470.258	456.303	407.982	554.774	485.106	501.695	489.344	486.858	497.699	368.739	374.698	393.57	319.186	278.665	308.507	0.0277425	0.2364	0.258158	-0.143703	-0.469337	0.877907	0.149854	0.111033	0.422464	0.00575671		216	ENSG00000012061	ERCC1	protein_coding	19	45910591	45982086	-1	excision repair cross-complementing rodent repair deficiency, complementation group 1 (includes overlapping antisense sequence) [Source:HGNC Symbol;Acc:3433]	43.1579	23.2808	53.1603
217	ENSG00000011376	LARS2	protein_coding	3	45429998	45590913	1	leucyl-tRNA synthetase 2, mitochondrial [Source:HGNC Symbol;Acc:17095]	10.1159	11.3011	9.1926	19.9359	20.2755	18.9176	30.802	36.165	31.1497	29.1543	36.81	36.5838	21.6741	26.9255	28.4727	17.9917	19.475	20.3822	0.856079	1.5537	1.74803	1.2824	0.868045	1.49283e-05	3.10315e-15	8.73987e-19	4.21983e-10	2.65669e-05		217	ENSG00000012124	CD22	protein_coding	19	35810164	35838258	1	CD22 molecule [Source:HGNC Symbol;Acc:1643]	0.67526	2.04571	1.10563
218	ENSG00000011405	PIK3C2A	protein_coding	11	17099277	17229530	-1	phosphatidylinositol-4-phosphate 3-kinase, catalytic subunit type 2 alpha [Source:HGNC Symbol;Acc:8971]	42.3049	41.4288	49.6534	7.94167	31.3162	44.7497	36.0915	29.7293	43.3939	17.3906	21.0859	12.7455	48.2614	37.7797	25.4005	47.4115	40.7922	34.0508	-0.545894	-0.371642	-1.30782	-0.318512	-0.178347	0.151085	0.332424	0.000274	0.442411	0.676177		218	ENSG00000012174	MBTPS2	protein_coding	X	21857754	21903542	1	membrane-bound transcription factor peptidase, site 2 [Source:HGNC Symbol;Acc:15455]	2.17258	7.8659	2.82363
219	ENSG00000011422	PLAUR	protein_coding	19	44150247	44174699	-1	plasminogen activator, urokinase receptor [Source:HGNC Symbol;Acc:9053]	11.6309	11.1997	17.5465	7.32072	3.32767	4.96678	6.62174	3.89026	4.56778	10.7851	5.43784	8.36343	19.3079	12.955	24.1752	17.1754	17.5764	29.3271	-1.45067	-1.55759	-0.891298	0.428646	0.609493	3.01216e-05	6.24117e-06	0.0100529	0.268706	0.110083		219	ENSG00000012211	PRICKLE3	protein_coding	X	49031151	49042845	-1	prickle homolog 3 (Drosophila) [Source:HGNC Symbol;Acc:6645]	1.61475	1.69996	1.46665
220	ENSG00000011426	ANLN	protein_coding	7	36429415	36493400	1	anillin, actin binding protein [Source:HGNC Symbol;Acc:14082]	0.442862	1.21626	1.24134	0.0326818	0.283754	0.55998	0.178966	0.336195	0.285486	1.77372	1.93937	1.17689	36.8903	38.6725	32.2946	57.2236	46.3001	56.1416	-1.54553	-1.80716	0.789077	5.1693	5.73887	0.00013265	1.05339e-05	0.0328443	1.58958e-36	1.00325e-42		220	ENSG00000012223	LTF	protein_coding	3	46477136	46526724	-1	lactotransferrin [Source:HGNC Symbol;Acc:6720]	32.7648	19.5927	337.171
221	ENSG00000011451	WIZ	protein_coding	19	15530792	15560762	-1	widely interspaced zinc finger motifs [Source:HGNC Symbol;Acc:30917]	55.1013	51.7163	43.581	119.583	103.777	79.2007	114.061	90.1003	98.81	59.5522	54.3404	67.258	33.0452	29.1138	37.543	25.6049	27.1259	24.3019	0.865343	0.893761	0.221061	-0.640222	-1.01278	9.12419e-06	3.85987e-06	0.270788	0.0018886	7.69016e-07		221	ENSG00000012232	EXTL3	protein_coding	8	28457986	28613116	1	exostoses (multiple)-like 3 [Source:HGNC Symbol;Acc:3518]	10.7454	12.5048	13.6962
222	ENSG00000011454	RABGAP1	protein_coding	9	125703112	125867145	1	RAB GTPase activating protein 1 [Source:HGNC Symbol;Acc:17155]	29.8349	39.9338	36.8039	23.008	33.5604	35.79	27.7596	33.3073	30.1029	27.7679	33.8439	25.541	28.0334	34.4184	32.5506	35.6336	31.3367	37.5483	-0.235223	-0.320447	-0.278699	-0.21926	-0.0800367	0.275959	0.125288	0.181406	0.337389	0.73767		222	ENSG00000012660	ELOVL5	protein_coding	6	53132196	53213947	-1	ELOVL fatty acid elongase 5 [Source:HGNC Symbol;Acc:21308]	209.125	163.801	160.677
223	ENSG00000011478	QPCTL	protein_coding	19	46195741	46207247	1	glutaminyl-peptide cyclotransferase-like [Source:HGNC Symbol;Acc:25952]	4.75494	4.83969	4.09305	15.7853	11.7629	8.15623	21.456	19.7154	15.3845	26.4224	21.219	27.5943	27.1296	23.9143	25.8942	19.0745	20.4149	19.6787	1.19642	1.88737	2.38699	2.43909	2.06129	2.13901e-06	8.00789e-14	1.05924e-20	4.06823e-20	5.37989e-15		223	ENSG00000012779	ALOX5	protein_coding	10	45869661	45941561	1	arachidonate 5-lipoxygenase [Source:HGNC Symbol;Acc:435]	3.96348	13.3691	16.7423
224	ENSG00000011485	PPP5C	protein_coding	19	46850251	46896238	1	protein phosphatase 5, catalytic subunit [Source:HGNC Symbol;Acc:9322]	27.0146	21.842	26.0345	99.4179	75.7108	57.0206	131.083	115.699	98.8734	112.988	107.027	108.249	70.0505	72.4607	75.3419	56.4906	52.6727	50.7948	1.43716	2.05526	2.09465	1.48925	1.04482	8.71114e-12	5.68718e-22	9.28806e-23	1.07896e-11	1.86267e-06		224	ENSG00000012817	KDM5D	protein_coding	Y	21865751	21906825	-1	lysine (K)-specific demethylase 5D [Source:HGNC Symbol;Acc:11115]	0.0293591	206.545	0.0451276
225	ENSG00000011523	CEP68	protein_coding	2	65283500	65314138	1	centrosomal protein 68kDa [Source:HGNC Symbol;Acc:29076]	66.7556	44.7481	36.9381	13.8244	23.1647	20.208	10.7976	5.81137	7.67641	8.25699	4.71533	7.06134	18.5684	13.6203	12.4899	23.7224	16.8996	15.2565	-1.45183	-2.68925	-2.95765	-1.77811	-1.45001	9.16408e-08	1.47887e-22	1.13936e-26	2.10087e-09	9.25988e-07		225	ENSG00000012822	CALCOCO1	protein_coding	12	54104903	54121529	-1	calcium binding and coiled-coil domain 1 [Source:HGNC Symbol;Acc:29306]	33.3226	105.974	34.4549
226	ENSG00000011566	MAP4K3	protein_coding	2	39476407	39664453	-1	mitogen-activated protein kinase kinase kinase kinase 3 [Source:HGNC Symbol;Acc:6865]	5.1978	5.27045	4.83115	3.92181	14.7294	18.1385	6.66151	5.49919	7.58125	3.42512	4.3921	3.65587	7.8546	6.63508	3.8951	5.14763	7.98925	5.44732	1.34573	0.272309	-0.389011	0.209368	0.228834	0.000499599	0.499337	0.318186	0.627542	0.596463		226	ENSG00000012963	UBR7	protein_coding	14	93673401	93695561	1	ubiquitin protein ligase E3 component n-recognin 7 (putative) [Source:HGNC Symbol;Acc:20344]	29.8876	25.9027	33.3454
227	ENSG00000011590	ZBTB32	protein_coding	19	36195429	36207940	1	zinc finger and BTB domain containing 32 [Source:HGNC Symbol;Acc:16763]	5.33765	5.01706	3.82466	71.0175	24.6608	31.6998	80.6739	61.0915	65.535	142.713	91.7018	157.253	205.288	133.524	235.974	52.9923	45.5857	60.9658	2.99642	3.76651	4.66461	5.29402	3.44411	7.86235e-19	3.15579e-27	1.01999e-37	6.41857e-44	1.526e-22		227	ENSG00000012983	MAP4K5	protein_coding	14	50885219	51027844	-1	mitogen-activated protein kinase kinase kinase kinase 5 [Source:HGNC Symbol;Acc:6867]	33.6162	57.1934	24.1884
228	ENSG00000011600	TYROBP	protein_coding	19	36395303	36399211	-1	TYRO protein tyrosine kinase binding protein [Source:HGNC Symbol;Acc:12449]	4.03237	9.78073	7.88416	1.86286	3.66301	2.65382	0.397702	1.65696	0.44409	0.244651	0.798564	0.976568	0.131458	0.507698	0.274303	0.049977	0.413561	0.120605	-1.47263	-3.25023	-3.24926	-4.61823	-5.26501	0.017917	2.75374e-07	2.40109e-07	8.20137e-10	1.61133e-11		228	ENSG00000013016	EHD3	protein_coding	2	31456880	31492313	1	EH-domain containing 3 [Source:HGNC Symbol;Acc:3244]	0.616542	1.00845	0.65435
229	ENSG00000011638	TMEM159	protein_coding	16	21169698	21191937	1	transmembrane protein 159 [Source:HGNC Symbol;Acc:30136]	4.49854	5.54917	3.92531	4.70617	7.11966	4.43115	3.40035	4.32251	3.83821	5.34156	6.19838	6.20997	12.0612	15.406	11.1733	18.1083	24.2497	19.7993	0.10901	-0.402912	0.310223	1.41389	2.10121	0.701437	0.124849	0.235834	8.77014e-08	3.08054e-15		229	ENSG00000013275	PSMC4	protein_coding	19	40476912	40487348	1	proteasome (prosome, macropain) 26S subunit, ATPase, 4 [Source:HGNC Symbol;Acc:9551]	91.806	80.3013	91.248
230	ENSG00000012048	BRCA1	protein_coding	17	41196312	41322290	-1	breast cancer 1, early onset [Source:HGNC Symbol;Acc:1100]	0.303011	0.20271	0.805191	0.915089	1.264	2.72686	5.4684	6.69989	6.05865	34.0881	40.993	31.8512	88.9312	86.9213	82.4555	83.5115	58.7069	70.2122	2.16876	3.7563	6.41518	7.61808	7.33952	1.15355e-08	3.79237e-23	1.42094e-55	8.94439e-70	4.74965e-66		230	ENSG00000013288	MAN2B2	protein_coding	4	6576902	6625089	1	mannosidase, alpha, class 2B, member 2 [Source:HGNC Symbol;Acc:29623]	48.5013	93.3535	58.7335
231	ENSG00000012061	ERCC1	protein_coding	19	45910591	45982086	-1	excision repair cross-complementing rodent repair deficiency, complementation group 1 (includes overlapping antisense sequence) [Source:HGNC Symbol;Acc:3433]	37.5733	27.6952	38.0453	49.1534	36.011	26.2704	52.616	58.0657	46.0267	48.1963	45.6322	48.8034	34.7541	36.9744	38.2013	43.8964	51.1312	46.654	-0.0714698	0.478464	0.422966	0.0374205	0.403589	0.7717	0.0320808	0.0577276	0.886257	0.0911005		231	ENSG00000013306	SLC25A39	protein_coding	17	42396993	42402238	-1	solute carrier family 25, member 39 [Source:HGNC Symbol;Acc:24279]	47.3856	58.2595	49.0311
232	ENSG00000012124	CD22	protein_coding	19	35810164	35838258	1	CD22 molecule [Source:HGNC Symbol;Acc:1643]	0.326319	0.58279	0.436145	0.163409	0.361142	0.170429	0.218736	0.240139	0.475811	0.122326	0.475336	0.600965	13.2608	11.642	30.6122	14.0435	9.13594	41.7494	-1.01662	-0.667265	-0.0926569	5.31666	5.53644	0.0975145	0.274374	0.882667	7.5661e-17	8.04709e-18		232	ENSG00000013364	MVP	protein_coding	16	29831715	29859355	1	major vault protein [Source:HGNC Symbol;Acc:7531]	98.553	126.887	90.0828
233	ENSG00000012174	MBTPS2	protein_coding	X	21857754	21903542	1	membrane-bound transcription factor peptidase, site 2 [Source:HGNC Symbol;Acc:15455]	2.5693	2.63522	2.78462	3.46427	8.25468	10.9074	7.43703	7.13214	8.98997	5.9752	6.73075	5.95957	7.13553	6.79317	4.52893	5.85464	5.3763	4.63605	1.5642	1.55308	1.262	1.15283	0.94014	2.97198e-06	2.98433e-06	0.000130787	0.000908892	0.00728756		233	ENSG00000013374	NUB1	protein_coding	7	151038785	151075535	1	negative regulator of ubiquitin-like proteins 1 [Source:HGNC Symbol;Acc:17623]	67.2025	112.399	65.8411
234	ENSG00000012211	PRICKLE3	protein_coding	X	49031151	49042845	-1	prickle homolog 3 (Drosophila) [Source:HGNC Symbol;Acc:6645]	1.56167	1.69769	1.64393	11.4386	9.67345	5.57546	14.9138	12.7754	11.6732	17.8799	15.8572	19.1307	32.6672	22.7939	29.643	22.373	20.3585	25.7894	2.20904	2.86992	3.36832	4.06547	3.75418	3.07253e-14	1.57721e-22	1.27548e-29	1.46801e-38	9.72994e-34		234	ENSG00000013375	PGM3	protein_coding	6	83870869	83903655	-1	phosphoglucomutase 3 [Source:HGNC Symbol;Acc:8907]	43.5102	33.394	42.8938
235	ENSG00000012223	LTF	protein_coding	3	46477136	46526724	-1	lactotransferrin [Source:HGNC Symbol;Acc:6720]	13.4024	22.9569	129.468	5.06567	9.18333	54.732	0.0795404	0.12007	1.93496	0.0203876	0.0380269	0.225362	0.0164322	0.0175068	0	0.066636	0.0939912	0.0804033	-0.960789	-5.98003	-9.32398	-12.0059	-9.4649	0.317879	9.20786e-09	7.6202e-15	9.4221e-15	7.57296e-12		235	ENSG00000013392	RWDD2A	protein_coding	6	83903098	83906382	1	RWD domain containing 2A [Source:HGNC Symbol;Acc:21385]	4.6681	4.92699	4.35481
236	ENSG00000012232	EXTL3	protein_coding	8	28457986	28613116	1	exostoses (multiple)-like 3 [Source:HGNC Symbol;Acc:3518]	11.3512	11.4024	13.3527	16.537	19.2179	12.1004	35.0376	34.532	38.4772	26.8505	30.0412	36.9844	14.5261	14.5307	18.9269	14.1102	13.234	14.8947	0.272463	1.48452	1.33133	0.359434	0.174904	0.240548	1.4567e-11	1.13148e-09	0.131547	0.480994		236	ENSG00000013441	CLK1	protein_coding	2	201717732	201729422	-1	CDC-like kinase 1 [Source:HGNC Symbol;Acc:2068]	741.377	751.784	630.387
237	ENSG00000012660	ELOVL5	protein_coding	6	53132196	53213947	-1	ELOVL fatty acid elongase 5 [Source:HGNC Symbol;Acc:21308]	196.934	289.723	183.349	138.179	252.903	338.106	202.311	164.832	200.38	121.796	132.828	107.072	96.6872	103.028	73.3121	148.781	175.106	136.947	0.169396	-0.312726	-0.879811	-1.34746	-0.589045	0.524491	0.212741	0.000212852	1.91777e-07	0.0249479		237	ENSG00000013503	POLR3B	protein_coding	12	106751436	106903976	1	polymerase (RNA) III (DNA directed) polypeptide B [Source:HGNC Symbol;Acc:30348]	8.33799	3.68804	8.89013
238	ENSG00000012779	ALOX5	protein_coding	10	45869661	45941561	1	arachidonate 5-lipoxygenase [Source:HGNC Symbol;Acc:435]	4.26546	5.11842	12.2456	2.58186	3.89517	11.0535	0.695979	1.17668	1.87152	0.265039	0.456322	0.826327	0.213619	0.630245	0.859483	1.06618	3.75965	2.25129	-0.150035	-2.44147	-3.79156	-3.72449	-1.68285	0.820602	3.97138e-05	8.46802e-10	7.04669e-08	0.00931611		238	ENSG00000013523	ANGEL1	protein_coding	14	77253588	77292589	-1	angel homolog 1 (Drosophila) [Source:HGNC Symbol;Acc:19961]	5.78375	10.5167	5.68607
239	ENSG00000012817	KDM5D	protein_coding	Y	21865751	21906825	-1	lysine (K)-specific demethylase 5D [Source:HGNC Symbol;Acc:11115]	0	138.071	0	0.0653635	101.816	0	0	93.1981	0	0	70.1025	0	0	36.8869	0	0.016659	51.8455	0	-0.965116	-1.03437	-0.41992	-1.95824	-1.46704	0.686151	0.658576	0.859955	0.438622	0.561806		239	ENSG00000013561	RNF14	protein_coding	5	141337893	141369856	1	ring finger protein 14 [Source:HGNC Symbol;Acc:10058]	23.9277	19.0453	21.7064
240	ENSG00000012822	CALCOCO1	protein_coding	12	54104903	54121529	-1	calcium binding and coiled-coil domain 1 [Source:HGNC Symbol;Acc:29306]	58.1314	43.8106	52.4381	48.8919	67.5852	48.767	11.1158	14.4804	13.7985	15.2296	15.2298	20.0572	62.7875	44.7824	70.4228	70.9173	69.1587	78.0515	-0.0523023	-2.01787	-1.65619	0.156667	0.44919	0.828661	6.54383e-22	1.64902e-15	0.520152	0.0525978		240	ENSG00000013563	DNASE1L1	protein_coding	X	153629579	153640449	-1	deoxyribonuclease I-like 1 [Source:HGNC Symbol;Acc:2957]	15.942	17.7199	17.3741
241	ENSG00000012963	UBR7	protein_coding	14	93673401	93695561	1	ubiquitin protein ligase E3 component n-recognin 7 (putative) [Source:HGNC Symbol;Acc:20344]	36.5641	43.1564	42.8093	16.0794	25.9506	22.9835	29.9271	32.9711	28.7072	55.7805	58.4853	51.3324	68.7853	72.2877	65.6316	83.6281	77.0916	81.5289	-0.990317	-0.518216	0.43196	0.700258	0.931549	2.19527e-08	0.00379367	0.0171138	0.000234844	8.91966e-07		241	ENSG00000013573	DDX11	protein_coding	12	31226779	31257725	1	DEAD/H (Asp-Glu-Ala-Asp/His) box helicase 11 [Source:HGNC Symbol;Acc:2736]	36.4952	41.5893	36.0116
242	ENSG00000012983	MAP4K5	protein_coding	14	50885219	51027844	-1	mitogen-activated protein kinase kinase kinase kinase 5 [Source:HGNC Symbol;Acc:6867]	19.3927	24.8573	20.0962	25.0016	56.2608	81.8789	50.4684	34.8202	46.4391	18.2673	21.6943	18.4546	13.2772	16.4214	9.25316	8.72931	14.907	8.32174	1.42125	0.956561	-0.123971	-0.779438	-1.06246	7.50789e-06	0.00230671	0.710127	0.0194006	0.00137915		242	ENSG00000013583	HEBP1	protein_coding	12	13127798	13153207	-1	heme binding protein 1 [Source:HGNC Symbol;Acc:17176]	4.169	2.10334	4.26456
243	ENSG00000013016	EHD3	protein_coding	2	31456880	31492313	1	EH-domain containing 3 [Source:HGNC Symbol;Acc:3244]	0.442862	0.456096	0.805191	1.37263	2.76016	2.28862	6.42289	7.5884	7.13716	5.52504	5.28573	6.7859	0.88734	0.840327	1.71897	1.16613	0.789526	1.60807	1.77742	3.57473	3.34234	0.982929	1.02871	1.85254e-05	2.13338e-17	1.21675e-15	0.0248658	0.0190535		243	ENSG00000013619	MAMLD1	protein_coding	X	149529689	149682448	1	mastermind-like domain containing 1 [Source:HGNC Symbol;Acc:2568]	2.17258	0.576256	2.73022
244	ENSG00000013275	PSMC4	protein_coding	19	40476912	40487348	1	proteasome (prosome, macropain) 26S subunit, ATPase, 4 [Source:HGNC Symbol;Acc:9551]	119.013	105.662	106.486	231.125	133.648	134.736	197.658	207.24	176.209	221.165	191.941	244.743	82.0132	81.5817	88.1976	77.9474	87.4118	92.705	0.448124	0.672617	0.924322	-0.445142	-0.409409	0.0339431	0.00111352	6.59818e-06	0.044758	0.0663875		244	ENSG00000013725	CD6	protein_coding	11	60739115	60787849	1	CD6 molecule [Source:HGNC Symbol;Acc:1691]	1144.71	580.29	943.324
245	ENSG00000013288	MAN2B2	protein_coding	4	6576902	6625089	1	mannosidase, alpha, class 2B, member 2 [Source:HGNC Symbol;Acc:29623]	74.9135	78.702	75.9228	37.0938	39.0291	24.6391	30.5037	32.6349	26.7088	35.5356	33.7488	30.7494	32.963	34.9786	29.4053	39.6817	45.191	32.9251	-1.34989	-1.48762	-1.22416	-1.29068	-1.01357	3.44895e-12	1.2556e-14	2.01579e-10	8.81382e-10	1.48567e-06		245	ENSG00000013810	TACC3	protein_coding	4	1723227	1746898	1	transforming, acidic coiled-coil containing protein 3 [Source:HGNC Symbol;Acc:11524]	160.045	114.226	117.561
246	ENSG00000013306	SLC25A39	protein_coding	17	42396993	42402238	-1	solute carrier family 25, member 39 [Source:HGNC Symbol;Acc:24279]	60.6954	64.7657	50.056	210.373	177.166	115.77	152.857	198.835	179.285	98.5945	138.342	167.344	56.724	92.3835	94.1591	40.1482	68.3504	51.4179	1.32755	1.50413	1.19849	0.424457	-0.184188	5.65294e-07	1.28972e-08	4.79316e-06	0.135653	0.53585		246	ENSG00000014123	UFL1	protein_coding	6	96969471	97003152	1	UFM1-specific ligase 1 [Source:HGNC Symbol;Acc:23039]	36.5521	56.6748	39.0805
247	ENSG00000013364	MVP	protein_coding	16	29831715	29859355	1	major vault protein [Source:HGNC Symbol;Acc:7531]	177.51	128.94	121.776	255.931	174.14	94.6201	163.512	141.933	126.441	155.898	134.022	193.12	132.754	108.325	147.194	128.908	160.769	142.526	0.0562768	-0.11751	0.110642	-0.186195	-0.0328924	0.856866	0.695707	0.710498	0.553009	0.921107		247	ENSG00000014138	POLA2	protein_coding	11	65029233	65073060	1	polymerase (DNA directed), alpha 2, accessory subunit [Source:HGNC Symbol;Acc:30073]	7.89761	12.4759	9.4091
248	ENSG00000013374	NUB1	protein_coding	7	151038785	151075535	1	negative regulator of ubiquitin-like proteins 1 [Source:HGNC Symbol;Acc:17623]	71.9068	76.0921	62.1003	44.4799	51.05	48.8644	34.5603	33.4274	31.3718	50.2555	52.1729	42.3931	44.9585	47.8461	40.2677	64.7202	78.0691	62.6141	-0.619737	-1.19099	-0.53788	-0.709757	-0.0818331	0.000184285	1.98915e-13	0.00105336	5.93772e-05	0.674007		248	ENSG00000014164	ZC3H3	protein_coding	8	144519825	144623623	-1	zinc finger CCCH-type containing 3 [Source:HGNC Symbol;Acc:28972]	19.8174	17.9792	19.5177
249	ENSG00000013375	PGM3	protein_coding	6	83870869	83903655	-1	phosphoglucomutase 3 [Source:HGNC Symbol;Acc:8907]	48.5516	50.4747	45.8288	12.3864	19.1921	21.0358	24.757	22.5731	25.3766	24.3428	23.8999	18.8803	34.1461	28.4661	27.2657	28.2037	26.1108	27.5582	-1.42871	-1.08635	-1.10264	-0.740772	-0.872318	5.17635e-13	3.61959e-08	1.97312e-08	0.000577533	4.9428e-05		249	ENSG00000014216	CAPN1	protein_coding	11	64948037	64979477	1	calpain 1, (mu/I) large subunit [Source:HGNC Symbol;Acc:1476]	37.2274	66.183	45.466
250	ENSG00000013392	RWDD2A	protein_coding	6	83903098	83906382	1	RWD domain containing 2A [Source:HGNC Symbol;Acc:21385]	4.00906	4.51029	3.58981	2.58186	3.55983	3.38423	2.30667	2.73759	2.44249	3.89404	3.99282	2.5541	5.76771	4.63931	5.32148	4.43129	4.71836	5.24631	-0.398741	-0.806223	-0.158181	0.326044	0.198976	0.180562	0.00479309	0.599653	0.296402	0.535839		250	ENSG00000014641	MDH1	protein_coding	2	63815743	63834331	1	malate dehydrogenase 1, NAD (soluble) [Source:HGNC Symbol;Acc:6970]	93.9786	60.9391	90.9546
251	ENSG00000013441	CLK1	protein_coding	2	201717732	201729422	-1	CDC-like kinase 1 [Source:HGNC Symbol;Acc:2068]	605.299	630.908	552.998	213.968	296.007	344.85	110.859	96.536	113.243	101.612	96.1509	75.7967	324.898	226.135	260.076	503.835	451.083	501.656	-1.08324	-2.58387	-2.71158	-1.19255	-0.34529	4.09714e-09	4.09247e-44	3.54457e-48	2.28098e-09	0.093751		251	ENSG00000014824	SLC30A9	protein_coding	4	41992489	42089551	1	solute carrier family 30 (zinc transporter), member 9 [Source:HGNC Symbol;Acc:1329]	33.6749	31.2619	22.3156
252	ENSG00000013503	POLR3B	protein_coding	12	106751436	106903976	1	polymerase (RNA) III (DNA directed) polypeptide B [Source:HGNC Symbol;Acc:30348]	7.80835	7.62695	7.54866	9.83721	8.82218	11.3944	28.2965	29.7773	31.6255	24.8933	26.0674	22.7365	6.52359	8.31574	7.09531	3.53171	3.49647	4.10057	0.343572	1.88161	1.69382	-0.118983	-1.09629	0.105422	3.60186e-20	7.4562e-17	0.609931	5.42693e-07		252	ENSG00000014914	MTMR11	protein_coding	1	149900543	149908791	-1	myotubularin related protein 11 [Source:HGNC Symbol;Acc:24307]	0.499105	0.777946	0.112819
253	ENSG00000013523	ANGEL1	protein_coding	14	77253588	77292589	-1	angel homolog 1 (Drosophila) [Source:HGNC Symbol;Acc:19961]	6.61962	5.11842	5.80408	32.9432	34.2053	32.4058	30.1657	29.7052	31.3083	24.5875	25.9153	25.3908	18.0261	17.892	20.6276	15.6928	13.6851	15.4173	2.45527	2.2776	2.10612	1.6387	1.30367	5.56648e-37	1.52085e-32	1.97831e-28	8.03633e-17	3.75126e-11		253	ENSG00000014919	COX15	protein_coding	10	101471601	101491866	-1	cytochrome c oxidase assembly homolog 15 (yeast) [Source:HGNC Symbol;Acc:2263]	7.13427	7.37608	5.88915
254	ENSG00000013561	RNF14	protein_coding	5	141337893	141369856	1	ring finger protein 14 [Source:HGNC Symbol;Acc:10058]	18.3205	21.6139	17.4794	26.701	39.2097	43.2402	35.9324	30.4016	31.4035	29.6436	30.1173	26.5927	24.5004	25.0698	20.1887	19.591	22.2947	19.4576	0.912125	0.626718	0.572859	0.22824	0.0452747	4.66056e-06	0.00160855	0.00382121	0.299675	0.846978		254	ENSG00000015133	CCDC88C	protein_coding	14	91737667	91884188	-1	coiled-coil domain containing 88C [Source:HGNC Symbol;Acc:19967]	279.939	343.65	249.691
255	ENSG00000013563	DNASE1L1	protein_coding	X	153629579	153640449	-1	deoxyribonuclease I-like 1 [Source:HGNC Symbol;Acc:2957]	20.1619	17.129	15.567	9.6738	8.33206	5.5998	9.98232	8.54896	7.51781	12.9665	12.796	13.672	16.4486	15.2834	18.2686	13.6937	18.9486	16.6234	-1.32708	-1.17251	-0.455653	-0.127908	-0.150625	1.41385e-08	4.47221e-07	0.0552481	0.638872	0.579196		255	ENSG00000015153	YAF2	protein_coding	12	42550906	42632151	-1	YY1 associated factor 2 [Source:HGNC Symbol;Acc:17363]	47.9141	48.2615	39.9379
256	ENSG00000013573	DDX11	protein_coding	12	31226779	31257725	1	DEAD/H (Asp-Glu-Ala-Asp/His) box helicase 11 [Source:HGNC Symbol;Acc:2736]	50.2853	44.7056	44.7116	57.7758	41.4834	29.4769	46.9304	45.6406	40.6831	85.2276	78.6245	86.0029	112.707	104.782	130.291	106.153	105.136	103.025	-0.313385	-0.180181	0.792153	1.26695	1.12078	0.156458	0.422227	0.000192365	1.65775e-08	5.98771e-07		256	ENSG00000015171	ZMYND11	protein_coding	10	180405	300577	1	zinc finger, MYND-type containing 11 [Source:HGNC Symbol;Acc:16966]	50.0573	33.1912	38.0935
257	ENSG00000013583	HEBP1	protein_coding	12	13127798	13153207	-1	heme binding protein 1 [Source:HGNC Symbol;Acc:17176]	4.00906	3.77546	3.58981	11.3079	9.15753	7.2067	9.80336	9.36544	8.75491	12.9869	14.0509	13.9224	15.8407	16.0012	14.2638	12.361	17.6327	14.3319	1.12851	1.24199	1.80548	1.96639	1.91016	4.07894e-06	3.16993e-07	1.18086e-13	1.00298e-14	5.96091e-14		257	ENSG00000015285	WAS	protein_coding	X	48534985	48549818	1	Wiskott-Aldrich syndrome [Source:HGNC Symbol;Acc:12731]	41.5138	45.092	38.0425
258	ENSG00000013619	MAMLD1	protein_coding	X	149529689	149682448	1	mastermind-like domain containing 1 [Source:HGNC Symbol;Acc:2568]	1.6549	1.36829	2.75107	104.843	98.9529	92.5915	39.3526	33.5475	38.8579	17.2072	15.9903	18.079	3.9273	2.46846	4.20598	5.33088	3.91003	5.76894	5.60205	4.19743	3.12933	0.838818	1.34074	1.51181e-85	9.79577e-55	1.48363e-33	0.00177004	3.91288e-07		258	ENSG00000015475	BID	protein_coding	22	18216906	18257536	-1	BH3 interacting domain death agonist [Source:HGNC Symbol;Acc:1050]	32.1776	27.2569	38.6292
259	ENSG00000013725	CD6	protein_coding	11	60739115	60787849	1	CD6 molecule [Source:HGNC Symbol;Acc:1691]	1826.41	1485.71	1378.18	495.227	324.512	248.071	687.945	539.617	595.937	660.763	504.35	758.168	428.552	321.618	416.941	312.889	354.046	350.458	-2.31609	-1.46509	-1.3799	-2.05385	-2.25183	1.9434e-23	1.68838e-10	1.66973e-09	6.93543e-16	1.49774e-18		259	ENSG00000015479	MATR3	protein_coding	5	138609441	138667360	1	matrin 3 [Source:HGNC Symbol;Acc:6912]	591.156	679.565	460.733
260	ENSG00000013810	TACC3	protein_coding	4	1723227	1746898	1	transforming, acidic coiled-coil containing protein 3 [Source:HGNC Symbol;Acc:11524]	283.721	233.434	189.654	116.096	85.2633	51.2138	55.2134	63.8816	42.9343	101.143	89.8145	92.289	230.91	251.912	254.784	274.241	296.887	265.156	-1.70794	-2.29733	-1.3487	0.0159937	0.197593	2.08431e-12	4.0444e-21	2.21952e-08	0.95852	0.485122		260	ENSG00000015532	XYLT2	protein_coding	17	48423453	48440499	1	xylosyltransferase II [Source:HGNC Symbol;Acc:15517]	12.1547	18.469	11.4173
261	ENSG00000014123	UFL1	protein_coding	6	96969471	97003152	1	UFM1-specific ligase 1 [Source:HGNC Symbol;Acc:23039]	38.156	39.6804	42.239	8.0724	25.1768	29.5572	23.8224	25.7189	26.3282	21.774	28.6913	19.6566	46.5689	41.1935	33.5564	38.6322	36.3182	38.7946	-0.876048	-0.776161	-0.731853	-0.0409471	-0.12987	0.00245393	0.00692987	0.0106441	0.905981	0.700362		261	ENSG00000015568	RGPD5	protein_coding	2	110550335	110615272	1	RANBP2-like and GRIP domain containing 5 [Source:HGNC Symbol;Acc:32418]	107.942	49.3025	76.475
262	ENSG00000014138	POLA2	protein_coding	11	65029233	65073060	1	polymerase (DNA directed), alpha 2, accessory subunit [Source:HGNC Symbol;Acc:30073]	9.41664	8.74185	10.8701	16.5697	12.8721	15.0221	29.7282	33.2113	31.4987	73.6605	66.1287	73.5932	64.9894	64.4426	70.4228	53.9085	49.195	52.825	0.476284	1.6089	2.82359	2.73212	2.37514	0.0137217	1.5876e-17	5.42751e-47	8.69976e-42	1.39605e-32		262	ENSG00000015676	NUDCD3	protein_coding	7	44421969	44530479	-1	NudC domain containing 3 [Source:HGNC Symbol;Acc:22208]	31.884	41.6345	34.8385
263	ENSG00000014164	ZC3H3	protein_coding	8	144519825	144623623	-1	zinc finger CCCH-type containing 3 [Source:HGNC Symbol;Acc:28972]	28.4131	26.7577	24.9609	33.27	27.1888	14.2917	29.768	22.5731	19.6668	19.7964	20.7056	19.6566	36.7589	35.7489	18.8721	40.8978	52.7103	27.0155	-0.338772	-0.323683	-0.428387	0.134158	0.539889	0.28696	0.303111	0.161505	0.701059	0.10054		263	ENSG00000016864	GLT8D1	protein_coding	3	52728505	52740048	-1	glycosyltransferase 8 domain containing 1 [Source:HGNC Symbol;Acc:24870]	30.6509	13.8013	31.6796
264	ENSG00000014216	CAPN1	protein_coding	11	64948037	64979477	1	calpain 1, (mu/I) large subunit [Source:HGNC Symbol;Acc:1476]	58.9938	54.1995	58.1415	38.1069	41.9441	26.1973	53.2125	50.0931	47.3273	63.8744	60.4247	76.5479	88.6682	85.9409	93.9397	92.2408	111.944	98.4136	-0.897899	-0.30857	0.17216	0.597078	0.76917	6.71651e-06	0.136539	0.418991	0.00569204	0.000343409		264	ENSG00000017260	ATP2C1	protein_coding	3	130569439	130735556	1	ATPase, Ca++ transporting, type 2C, member 1 [Source:HGNC Symbol;Acc:13211]	44.0387	57.8849	40.6825
265	ENSG00000014641	MDH1	protein_coding	2	63815743	63834331	1	malate dehydrogenase 1, NAD (soluble) [Source:HGNC Symbol;Acc:6970]	101.835	98.1114	87.9671	122.687	96.1154	106.664	169.799	156.355	156.351	238.331	218.084	183.219	233.666	240.666	235.956	215.817	210.014	217.33	0.0956911	0.624397	1.1364	1.25284	1.11117	0.592632	0.000119086	2.27407e-12	2.08679e-13	7.71048e-11		265	ENSG00000017427	IGF1	protein_coding	12	102789645	102874423	-1	insulin-like growth factor 1 (somatomedin C) [Source:HGNC Symbol;Acc:5464]	0.117437	0.115251	0.0902551
266	ENSG00000014824	SLC30A9	protein_coding	4	41992489	42089551	1	solute carrier family 30 (zinc transporter), member 9 [Source:HGNC Symbol;Acc:1329]	20.931	24.6039	19.2575	12.4518	22.4682	29.0703	30.7623	19.4753	28.0094	23.8535	27.5314	19.7066	59.994	49.2817	35.0194	28.4036	29.4944	21.3873	0.0301357	0.152224	0.128937	1.10076	0.24202	0.921119	0.592413	0.647644	7.69148e-05	0.412797		266	ENSG00000017483	SLC38A5	protein_coding	X	48316920	48328644	-1	solute carrier family 38, member 5 [Source:HGNC Symbol;Acc:18070]	8.0444	7.77946	6.67888
267	ENSG00000014914	MTMR11	protein_coding	1	149900543	149908791	-1	myotubularin related protein 11 [Source:HGNC Symbol;Acc:24307]	0.256394	0.101355	0.100649	0.163409	0.232163	0.340858	0.914715	1.05661	1.26883	1.3252	1.21686	1.10177	4.35454	2.97616	4.71801	10.5285	8.68479	14.5932	0.438762	2.63581	2.81989	4.60441	6.09223	0.46646	5.3688e-08	3.75334e-09	3.32488e-21	2.84131e-34		267	ENSG00000017797	RALBP1	protein_coding	18	9475007	9538114	1	ralA binding protein 1 [Source:HGNC Symbol;Acc:9841]	19.1422	12.7641	26.0386
268	ENSG00000014919	COX15	protein_coding	10	101471601	101491866	-1	cytochrome c oxidase assembly homolog 15 (yeast) [Source:HGNC Symbol;Acc:2263]	6.92263	4.66232	5.16664	15.3604	21.0494	19.2341	24.7768	20.8201	25.0911	26.9728	27.6455	27.4942	44.6956	43.3994	36.4457	47.7447	53.0298	43.2168	1.6531	1.96499	2.27734	2.84134	3.05324	8.86346e-17	5.65496e-23	5.92979e-30	1.73883e-41	5.00658e-47		268	ENSG00000018189	RUFY3	protein_coding	4	71569921	71673032	1	RUN and FYVE domain containing 3 [Source:HGNC Symbol;Acc:30285]	9.42428	14.8386	8.48398
269	ENSG00000015133	CCDC88C	protein_coding	14	91737667	91884188	-1	coiled-coil domain containing 88C [Source:HGNC Symbol;Acc:19967]	379.649	270.795	321.271	90.7246	123.227	93.6384	95.1303	90.0475	93.8933	77.6609	84.4767	91.2966	159.705	146.497	167.947	229.944	217.326	224.325	-1.78039	-1.9052	-1.96116	-1.08447	-0.58138	2.95907e-27	4.37849e-31	7.40244e-33	1.30428e-09	0.00129106		269	ENSG00000018510	AGPS	protein_coding	2	178257372	178408564	1	alkylglycerone phosphate synthase [Source:HGNC Symbol;Acc:327]	30.5922	45.3514	32.6272
270	ENSG00000015153	YAF2	protein_coding	12	42550906	42632151	-1	YY1 associated factor 2 [Source:HGNC Symbol;Acc:17363]	37.0838	41.7075	38.1459	11.7001	19.9402	25.6617	12.9253	10.8543	12.3394	12.9665	13.7467	9.66552	19.0121	16.4914	9.52746	15.4595	20.2645	14.9952	-0.999894	-1.80135	-1.65434	-1.43337	-1.2569	0.00014557	4.35927e-12	1.66559e-10	4.43325e-07	9.49242e-06		270	ENSG00000018610	CXorf56	protein_coding	X	118672112	118699397	-1	chromosome X open reading frame 56 [Source:HGNC Symbol;Acc:26239]	52.2005	37.8177	46.0484
271	ENSG00000015171	ZMYND11	protein_coding	10	180405	300577	1	zinc finger, MYND-type containing 11 [Source:HGNC Symbol;Acc:16966]	26.3037	36.1639	23.1009	28.4331	64.2172	76.7903	41.9025	34.5452	41.4003	15.3274	17.7884	16.528	25.211	29.8491	16.2898	24.3589	30.6411	17.979	1.02169	0.390577	-0.727728	-0.315636	-0.278699	0.000468904	0.18917	0.010131	0.323092	0.385151		271	ENSG00000018699	TTC27	protein_coding	2	32853099	33046118	1	tetratricopeptide repeat domain 27 [Source:HGNC Symbol;Acc:25986]	8.66094	7.14558	10.1988
272	ENSG00000015285	WAS	protein_coding	X	48534985	48549818	1	Wiskott-Aldrich syndrome [Source:HGNC Symbol;Acc:12731]	54.6351	41.9862	47.6069	35.8846	30.9292	19.7941	44.8409	44.6659	37.7794	63.4055	56.3558	71.7152	80.7479	80.7414	83.6807	87.1265	116.831	97.1875	-0.941765	-0.302813	0.342846	0.71529	1.01172	1.77865e-05	0.18619	0.132009	0.00252365	1.74741e-05		272	ENSG00000018869	ZNF582	protein_coding	19	56887413	56904914	-1	zinc finger protein 582 [Source:HGNC Symbol;Acc:26421]	6.7526	3.74567	6.88196
273	ENSG00000015475	BID	protein_coding	22	18216906	18257536	-1	BH3 interacting domain death agonist [Source:HGNC Symbol;Acc:1050]	25.9657	32.2055	26.4371	59.4481	39.7514	32.3815	34.9182	40.3674	32.7675	42.447	35.3079	38.8624	11.141	10.6792	11.1184	9.71219	16.5425	10.573	0.484326	0.209358	0.404648	-1.41229	-1.25266	0.0476603	0.404786	0.0933852	2.20541e-08	6.82017e-07		273	ENSG00000019144	PHLDB1	protein_coding	11	118477155	118528741	1	pleckstrin homology-like domain, family B, member 1 [Source:HGNC Symbol;Acc:23697]	7.31042	1.95927	6.06966
274	ENSG00000015479	MATR3	protein_coding	5	138609441	138667360	1	matrin 3 [Source:HGNC Symbol;Acc:6912]	572.506	533.151	629.002	235.602	487.77	720.315	463.856	421.036	458.801	390.3	401.006	327.149	384.96	356.593	267.454	297.263	311.165	302.737	-0.187409	-0.472861	-0.630663	-0.838481	-0.981532	0.502209	0.0692953	0.0134373	0.00231725	0.000356378		274	ENSG00000019485	PRDM11	protein_coding	11	45115564	45247734	1	PR domain containing 11 [Source:HGNC Symbol;Acc:13996]	2.49494	1.55848	2.85229
275	ENSG00000015532	XYLT2	protein_coding	17	48423453	48440499	1	xylosyltransferase II [Source:HGNC Symbol;Acc:15517]	21.4205	15.4566	15.0973	58.7945	37.9457	23.9331	56.7123	42.6247	44.0283	41.5296	34.9847	39.6887	55.8695	44.2572	54.5132	44.6294	46.3001	47.9606	0.981855	1.32251	1.11447	1.52576	1.3714	0.000278597	8.30334e-07	2.92829e-05	6.04856e-08	1.10176e-06		275	ENSG00000019582	CD74	protein_coding	5	149781200	149792492	-1	CD74 molecule, major histocompatibility complex, class II invariant chain [Source:HGNC Symbol;Acc:1697]	476.499	432.999	363.615
276	ENSG00000015568	RGPD5	protein_coding	2	110550335	110615272	1	RANBP2-like and GRIP domain containing 5 [Source:HGNC Symbol;Acc:32418]	96.8704	62.5559	38.7827	13.3626	11.4072	13.719	5.22402	3.04112	6.62899	2.91176	3.79033	2.24961	4.54104	2.78743	1.59297	8.10826	3.81867	3.80669	-2.49307	-3.61441	-4.2707	-4.51673	-3.68768	4.40027e-11	1.65517e-20	8.41658e-27	3.09828e-23	3.91945e-17		276	ENSG00000019995	ZRANB1	protein_coding	10	126630692	126676758	1	zinc finger, RAN-binding domain containing 1 [Source:HGNC Symbol;Acc:18224]	116.231	127.745	85.7564
277	ENSG00000015676	NUDCD3	protein_coding	7	44421969	44530479	-1	NudC domain containing 3 [Source:HGNC Symbol;Acc:22208]	51.978	42.493	46.4327	97.6858	71.0934	59.504	92.3066	88.8996	86.3755	77.0652	71.7377	83.2337	94.8468	95.4296	99.6452	85.4606	95.2319	96.6246	0.543586	0.804987	0.675301	0.990646	0.927035	0.00478711	2.08802e-05	0.00034486	6.60216e-07	3.3784e-06		277	ENSG00000020129	NCDN	protein_coding	1	36023074	36032875	1	neurochondrin [Source:HGNC Symbol;Acc:17597]	6.81132	9.96923	7.49118
278	ENSG00000016864	GLT8D1	protein_coding	3	52728505	52740048	-1	glycosyltransferase 8 domain containing 1 [Source:HGNC Symbol;Acc:24870]	25.7093	30.1024	27.8462	40.3293	33.0703	29.4842	31.9951	37.7019	33.5922	45.3013	46.3167	35.6322	35.9701	37.4821	35.2754	43.7132	44.9466	45.0258	0.166511	0.173726	0.601461	0.325325	0.625046	0.420398	0.392016	0.00166469	0.119115	0.00213163		278	ENSG00000020256	ZFP64	protein_coding	20	50668202	50820847	-1	zinc finger protein 64 homolog (mouse) [Source:HGNC Symbol;Acc:15940]	4.19836	6.91507	3.31688
279	ENSG00000017260	ATP2C1	protein_coding	3	130569439	130735556	1	ATPase, Ca++ transporting, type 2C, member 1 [Source:HGNC Symbol;Acc:13211]	37.0372	40.8206	35.2328	36.1787	66.9145	81.8058	69.916	65.2459	74.8926	51.2545	61.1662	44.8971	52.0573	58.6128	44.6748	71.1839	73.8959	69.1267	0.758242	0.801379	0.503793	0.405211	0.871726	0.00100055	0.000440751	0.0279269	0.100752	0.000292945		279	ENSG00000020426	MNAT1	protein_coding	14	61201460	61436671	1	menage a trois homolog 1, cyclin H assembly factor (Xenopus laevis) [Source:HGNC Symbol;Acc:7181]	8.39671	5.18631	8.55168
280	ENSG00000017427	IGF1	protein_coding	12	102789645	102874423	-1	insulin-like growth factor 1 (somatomedin C) [Source:HGNC Symbol;Acc:5464]	0.0233085	0	0.0335496	0.0653635	0.103183	0.024347	0	0	0.0317207	0.0203876	0	0	0.279348	0.332629	0.128008	0.683019	1.0527	0.723629	1.19526	-0.395021	-1.37131	3.53275	5.25694	0.379447	0.802795	0.391338	0.00241641	4.53864e-06		280	ENSG00000020577	SAMD4A	protein_coding	14	55033815	55260033	1	sterile alpha motif domain containing 4A [Source:HGNC Symbol;Acc:23023]	1.82027	0.288128	1.3087
281	ENSG00000017483	SLC38A5	protein_coding	X	48316920	48328644	-1	solute carrier family 38, member 5 [Source:HGNC Symbol;Acc:18070]	9.69634	6.74009	6.07248	151.055	70.9644	62.1091	142.676	118.221	121.395	94.9655	86.1118	115.886	62.1631	57.6849	67.8992	33.1681	37.4085	35.679	3.456	3.97323	3.64893	3.01318	2.19173	3.00754e-31	3.80606e-39	2.60546e-34	7.08126e-24	6.0712e-14		281	ENSG00000020633	RUNX3	protein_coding	1	25226002	25291612	-1	runt-related transcription factor 3 [Source:HGNC Symbol;Acc:10473]	896.922	1189.08	736.572
282	ENSG00000017797	RALBP1	protein_coding	18	9475007	9538114	1	ralA binding protein 1 [Source:HGNC Symbol;Acc:9841]	14.2182	16.8249	21.0021	40.1332	49.4507	52.0538	56.6924	61.8839	59.9839	66.3005	63.0105	63.9277	72.1205	74.8766	68.1733	99.5042	97.0365	109.529	1.40414	1.67657	1.86506	1.99186	2.50239	4.58368e-14	2.4368e-19	2.19142e-23	2.38e-24	1.79595e-36		282	ENSG00000020922	MRE11A	protein_coding	11	94152895	94227074	-1	MRE11 meiotic recombination 11 homolog A (S. cerevisiae) [Source:HGNC Symbol;Acc:7230]	6.2535	15.4149	8.89013
283	ENSG00000018189	RUFY3	protein_coding	4	71569921	71673032	1	RUN and FYVE domain containing 3 [Source:HGNC Symbol;Acc:30285]	6.15345	4.86503	6.74347	7.02658	11.4792	12.49	6.97967	7.94861	8.62803	7.03373	6.97793	7.4119	4.9461	4.72684	4.07797	6.63028	6.72977	5.96994	0.814088	0.323285	0.226931	-0.421809	0.0719586	0.00162024	0.223646	0.395845	0.130586	0.809154		283	ENSG00000021300	PLEKHB1	protein_coding	11	73357223	73373864	1	pleckstrin homology domain containing, family B (evectins) member 1 [Source:HGNC Symbol;Acc:19079]	12.7712	6.16594	9.11577
284	ENSG00000018510	AGPS	protein_coding	2	178257372	178408564	1	alkylglycerone phosphate synthase [Source:HGNC Symbol;Acc:327]	24.2408	34.3846	26.5377	28.0736	49.1411	60.0396	72.342	61.0194	80.3803	48.5429	58.3332	45.1225	37.7448	45.7278	31.106	31.019	34.0624	29.709	0.707187	1.24089	0.850925	0.373435	0.103282	0.00264562	9.34995e-08	0.000229216	0.138959	0.7009		284	ENSG00000021355	SERPINB1	protein_coding	6	2832566	2842240	-1	serpin peptidase inhibitor, clade B (ovalbumin), member 1 [Source:HGNC Symbol;Acc:3311]	94.6539	87.6198	163.633
285	ENSG00000018610	CXorf56	protein_coding	X	118672112	118699397	-1	chromosome X open reading frame 56 [Source:HGNC Symbol;Acc:26239]	44.5032	43.8975	43.0529	25.1323	18.5472	31.1118	31.4537	26.8204	31.9945	30.8261	23.0194	28.1758	16.9814	17.4869	14.844	15.6388	17.2105	14.5448	-0.807284	-0.650503	-0.759275	-1.46705	-1.52203	8.37061e-05	0.00150696	0.00018169	2.84793e-11	5.81583e-12		285	ENSG00000021574	SPAST	protein_coding	2	32288680	32382706	1	spastin [Source:HGNC Symbol;Acc:11233]	18.4669	10.1709	11.0111
286	ENSG00000018699	TTC27	protein_coding	2	32853099	33046118	1	tetratricopeptide repeat domain 27 [Source:HGNC Symbol;Acc:25986]	10.7918	14.1897	10.5681	42.2575	35.8304	46.2592	51.8405	63.9491	59.6349	61.6929	64.8358	43.0191	29.3808	36.9744	28.9664	17.6086	16.1101	17.5279	1.75799	2.20675	2.28541	1.37036	0.477998	3.87622e-17	1.30542e-25	2.7241e-27	2.10937e-10	0.0308313		286	ENSG00000021762	OSBPL5	protein_coding	11	3108346	3187969	-1	oxysterol binding protein-like 5 [Source:HGNC Symbol;Acc:16392]	19.8761	64.3678	25.9258
287	ENSG00000018869	ZNF582	protein_coding	19	56887413	56904914	-1	zinc finger protein 582 [Source:HGNC Symbol;Acc:26421]	5.73389	7.09483	5.46859	4.01986	3.7662	5.38068	3.42024	4.20244	4.34574	2.65039	2.45273	2.35378	1.23242	1.278	0.859483	1.04952	1.71064	0.904537	-0.469806	-0.770715	-1.28166	-2.49027	-2.36872	0.146343	0.0134506	2.8902e-05	6.83986e-13	7.77767e-12		287	ENSG00000021776	AQR	protein_coding	15	35147732	35262040	-1	aquarius homolog (mouse) [Source:HGNC Symbol;Acc:29513]	72.2235	106.29	81.8389
288	ENSG00000019144	PHLDB1	protein_coding	11	118477155	118528741	1	pleckstrin homology-like domain, family B, member 1 [Source:HGNC Symbol;Acc:23697]	6.87601	5.90391	5.46859	42.3229	28.4786	30.5068	8.57048	8.21277	8.21566	3.7921	3.65058	4.2318	2.79348	2.38093	2.99905	2.76539	1.33468	2.11059	2.37469	0.316251	-0.698889	-1.20711	-1.59681	3.12298e-18	0.251971	0.00798435	2.09816e-05	2.64035e-08		288	ENSG00000022267	FHL1	protein_coding	X	135229559	135293518	1	four and a half LIM domains 1 [Source:HGNC Symbol;Acc:3702]	8.77838	4.29311	9.49935
289	ENSG00000019485	PRDM11	protein_coding	11	45115564	45247734	1	PR domain containing 11 [Source:HGNC Symbol;Acc:13996]	3.71701	3.27376	3.01879	0.873584	2.57417	1.89322	2.13745	2.38699	3.04519	1.07524	1.1737	1.09776	0.388293	0.632871	0.533611	0.18758	0.391943	0.300708	-0.92422	-0.472935	-1.62091	-2.73144	-3.5529	0.0237438	0.256284	4.83195e-05	1.98339e-09	1.41018e-13		289	ENSG00000022277	RTFDC1	protein_coding	20	55043647	55093943	1	replication termination factor 2 domain containing 1 [Source:HGNC Symbol;Acc:15890]	80.2385	44.5527	82.2008
290	ENSG00000019582	CD74	protein_coding	5	149781200	149792492	-1	CD74 molecule, major histocompatibility complex, class II invariant chain [Source:HGNC Symbol;Acc:1697]	405.964	426.906	283.058	222.203	218.104	111.558	260.276	279.114	148.231	349.994	357.3	290.216	279.085	310.991	260.259	979.749	1155.55	899.311	-1.24448	-0.923799	-0.149827	-0.439545	1.39749	4.01345e-06	0.00062055	0.608586	0.144746	1.86267e-06		290	ENSG00000022556	NLRP2	protein_coding	19	55464498	55512510	1	NLR family, pyrin domain containing 2 [Source:HGNC Symbol;Acc:22948]	8.74609	8.72913	11.0332
291	ENSG00000019995	ZRANB1	protein_coding	10	126630692	126676758	1	zinc finger, RAN-binding domain containing 1 [Source:HGNC Symbol;Acc:18224]	99.1427	99.1984	92.1756	34.1198	50.7061	64.5448	37.8358	34.7712	39.0209	27.8318	31.4937	25.4654	25.4418	25.9253	21.5732	31.3527	35.2796	31.7259	-0.952321	-1.47114	-1.76109	-2.046	-1.61241	1.01131e-06	2.11371e-14	5.63621e-20	9.50012e-22	2.42305e-14		291	ENSG00000022567	SLC45A4	protein_coding	8	142217265	142318404	-1	solute carrier family 45, member 4 [Source:HGNC Symbol;Acc:29196]	36.5815	15.4149	38.2907
292	ENSG00000020129	NCDN	protein_coding	1	36023074	36032875	1	neurochondrin [Source:HGNC Symbol;Acc:17597]	15.64	16.1407	14.8289	46.6696	47.4128	31.7728	60.5899	47.0913	51.673	36.8812	35.1939	46.074	36.9068	35.4688	45.3697	28.4036	28.3853	32.0608	1.27078	1.65344	1.26421	1.28774	0.880872	2.93568e-09	1.2347e-14	2.51608e-09	7.6719e-09	8.44931e-05		292	ENSG00000022840	RNF10	protein_coding	12	120971283	121015397	1	ring finger protein 10 [Source:HGNC Symbol;Acc:10055]	305.922	278.072	290.757
293	ENSG00000020256	ZFP64	protein_coding	20	50668202	50820847	-1	zinc finger protein 64 homolog (mouse) [Source:HGNC Symbol;Acc:15940]	3.51958	5.77722	3.22076	5.26176	7.35182	6.0137	12.3685	12.9195	12.0539	13.9044	14.9826	13.7972	15.7914	17.7169	16.4216	11.4447	15.095	13.5279	0.452973	1.47922	1.75587	1.94244	1.62518	0.0739801	1.25631e-09	5.85492e-13	2.44186e-14	1.69752e-10		293	ENSG00000022976	ZNF839	protein_coding	14	102783714	102809044	1	zinc finger protein 839 [Source:HGNC Symbol;Acc:20345]	26.7168	35.2669	24.2786
294	ENSG00000020426	MNAT1	protein_coding	14	61201460	61436671	1	menage a trois homolog 1, cyclin H assembly factor (Xenopus laevis) [Source:HGNC Symbol;Acc:7181]	5.29103	7.29754	4.3279	13.9551	10.2152	14.7543	20.7004	23.2215	23.7588	27.3806	25.0217	21.7599	16.2843	16.684	15.4524	21.8066	22.0315	23.8798	1.16779	1.88447	2.11315	1.46427	1.94996	1.23184e-07	1.66221e-17	1.88983e-21	1.64715e-10	2.65133e-17		294	ENSG00000023041	ZDHHC6	protein_coding	10	114190058	114206672	-1	zinc finger, DHHC-type containing 6 [Source:HGNC Symbol;Acc:19160]	69.6399	66.7305	74.3026
295	ENSG00000020577	SAMD4A	protein_coding	14	55033815	55260033	1	sterile alpha motif domain containing 4A [Source:HGNC Symbol;Acc:23023]	3.33312	2.83793	5.26729	21.5373	22.236	51.1043	14.5758	11.3353	19.8889	8.54241	6.35049	9.94097	4.27238	2.66104	3.82433	8.9792	5.86505	7.05539	3.17556	2.02016	1.00556	-0.142815	0.88496	2.07551e-16	4.31636e-08	0.0055354	0.732413	0.0216128		295	ENSG00000023171	GRAMD1B	protein_coding	11	123396344	123498482	1	GRAM domain containing 1B [Source:HGNC Symbol;Acc:29214]	12.3015	14.003	12.4326
296	ENSG00000020633	RUNX3	protein_coding	1	25226002	25291612	-1	runt-related transcription factor 3 [Source:HGNC Symbol;Acc:10473]	639.539	737.407	611.542	306.392	311.098	275.535	235.539	273.903	242.346	221.328	258.145	295.124	185.47	177.992	215.383	202.124	181.516	217.39	-1.26205	-1.50911	-1.38525	-1.8297	-1.77513	5.17092e-14	1.45694e-19	8.85584e-17	2.95256e-23	5.12799e-22		296	ENSG00000023191	RNH1	protein_coding	11	494512	507300	-1	ribonuclease/angiogenin inhibitor 1 [Source:HGNC Symbol;Acc:10074]	130.912	74.8269	127.734
297	ENSG00000020922	MRE11A	protein_coding	11	94152895	94227074	-1	MRE11 meiotic recombination 11 homolog A (S. cerevisiae) [Source:HGNC Symbol;Acc:7230]	5.29103	7.47491	10.1655	6.9939	15.1164	21.2549	19.6266	22.3089	24.8373	29.9902	37.3044	22.1606	33.7682	40.1431	32.258	32.9182	31.2803	33.9101	0.986464	1.49786	2.00975	2.1516	2.04041	0.00165826	1.51739e-06	1.69627e-10	5.8709e-11	5.15621e-10		297	ENSG00000023228	NDUFS1	protein_coding	2	206986149	207024327	-1	NADH dehydrogenase (ubiquinone) Fe-S protein 1, 75kDa (NADH-coenzyme Q reductase) [Source:HGNC Symbol;Acc:7707]	33.5869	51.2868	34.5226
298	ENSG00000021300	PLEKHB1	protein_coding	11	73357223	73373864	1	pleckstrin homology domain containing, family B (evectins) member 1 [Source:HGNC Symbol;Acc:19079]	16.7355	9.24862	8.79	19.511	13.8266	10.9805	4.37472	3.57808	3.04519	11.0909	8.76519	7.86263	16.2843	13.7604	14.6478	11.6613	15.8469	11.8394	0.172206	-1.85163	-0.370182	0.317046	0.133575	0.591908	1.51081e-10	0.215082	0.329389	0.693355		298	ENSG00000023287	RB1CC1	protein_coding	8	53535016	53658403	-1	RB1-inducible coiled-coil 1 [Source:HGNC Symbol;Acc:15574]	200.934	306.136	148.583
299	ENSG00000021355	SERPINB1	protein_coding	6	2832566	2842240	-1	serpin peptidase inhibitor, clade B (ovalbumin), member 1 [Source:HGNC Symbol;Acc:3311]	86.731	93.2717	108.869	81.3449	94.1549	106.761	36.0716	46.0827	43.9332	69.9091	83.8873	67.9842	165.916	165.159	189.982	97.1053	100.853	173.952	-0.0734042	-1.29159	-0.354544	0.796902	0.310533	0.760239	5.1293e-10	0.100421	0.000452628	0.187595		299	ENSG00000023318	ERP44	protein_coding	9	102741461	102861322	-1	endoplasmic reticulum protein 44 [Source:HGNC Symbol;Acc:18311]	49.5876	47.9445	46.4588
300	ENSG00000021574	SPAST	protein_coding	2	32288680	32382706	1	spastin [Source:HGNC Symbol;Acc:11233]	9.50987	12.416	12.5811	3.88913	15.6065	20.0862	14.2775	11.0944	13.5447	7.62497	11.0658	9.41512	14.5589	15.3885	6.38212	9.71219	14.9822	7.51771	0.274978	0.0934787	-0.247649	0.0129057	-0.155101	0.527254	0.832066	0.556109	0.97871	0.738474		300	ENSG00000023330	ALAS1	protein_coding	3	52232102	52248343	1	aminolevulinate, delta-, synthase 1 [Source:HGNC Symbol;Acc:396]	9.86467	21.5232	20.5105
301	ENSG00000021762	OSBPL5	protein_coding	11	3108346	3187969	-1	oxysterol binding protein-like 5 [Source:HGNC Symbol;Acc:16392]	6.573	11.3771	11.3062	2.64722	3.37926	1.6069	1.71012	3.16984	1.36399	2.26303	3.00412	2.90467	8.364	6.49503	8.52168	3.48173	4.36119	2.65331	-2.12521	-2.41826	-1.85155	-0.379374	-1.53457	3.03572e-09	1.55245e-11	1.45283e-07	0.342021	7.00013e-05		301	ENSG00000023445	BIRC3	protein_coding	11	102188215	102210134	1	baculoviral IAP repeat containing 3 [Source:HGNC Symbol;Acc:591]	222.748	308.095	310.275
302	ENSG00000021776	AQR	protein_coding	15	35147732	35262040	-1	aquarius homolog (mouse) [Source:HGNC Symbol;Acc:29513]	84.3535	91.2446	91.5234	53.2713	77.8519	95.4158	89.9602	93.006	107.565	71.112	81.6247	63.6773	48.0478	48.7915	46.723	46.8284	36.525	49.6691	-0.225563	0.0667708	-0.28219	-0.949086	-1.05633	0.288226	0.76359	0.167621	8.16108e-06	6.8981e-07		302	ENSG00000023516	AKAP11	protein_coding	13	42846289	42897396	1	A kinase (PRKA) anchor protein 11 [Source:HGNC Symbol;Acc:369]	13.0648	28.0637	12.3424
303	ENSG00000022267	FHL1	protein_coding	X	135229559	135293518	1	four and a half LIM domains 1 [Source:HGNC Symbol;Acc:3702]	25.2431	8.53914	23.9209	14.2166	6.2426	11.6622	20.3027	8.33284	19.8254	19.7556	6.6547	18.079	17.7304	6.05736	20.0058	21.7566	7.33131	26.1512	-0.866005	-0.306675	-0.584053	-0.446706	-0.111362	0.0909252	0.566237	0.253861	0.428372	0.850849		303	ENSG00000023572	GLRX2	protein_coding	1	193065598	193075244	-1	glutaredoxin 2 [Source:HGNC Symbol;Acc:16065]	0.880774	0.576256	1.69228
304	ENSG00000022277	RTFDC1	protein_coding	20	55043647	55093943	1	replication termination factor 2 domain containing 1 [Source:HGNC Symbol;Acc:15890]	85.0528	92.5716	79.5126	103.551	77.6197	73.9174	86.2218	99.4417	77.8109	98.8596	93.375	85.0867	70.9214	73.6687	76.2563	77.1145	90.1293	89.0064	-0.13626	-0.117596	0.0878407	-0.269725	-0.0550012	0.487354	0.544044	0.651804	0.175491	0.796165		304	ENSG00000023608	SNAPC1	protein_coding	14	62229075	62263146	1	small nuclear RNA activating complex, polypeptide 1, 43kDa [Source:HGNC Symbol;Acc:11134]	25.0771	10.0269	20.626
305	ENSG00000022556	NLRP2	protein_coding	19	55464498	55512510	1	NLR family, pyrin domain containing 2 [Source:HGNC Symbol;Acc:22948]	5.1027	4.5863	7.11252	6.01345	4.66905	5.79434	8.05347	7.01207	8.37427	8.17523	6.69254	10.9927	9.7936	10.4166	14.5198	11.6775	8.25243	14.0706	-0.0120961	0.481478	0.509437	0.996375	0.96518	0.972369	0.11504	0.0910793	0.00147598	0.00213107		305	ENSG00000023697	DERA	protein_coding	12	16064106	16190220	1	deoxyribose-phosphate aldolase (putative) [Source:HGNC Symbol;Acc:24269]	3.87541	3.71685	2.30151
306	ENSG00000022567	SLC45A4	protein_coding	8	142217265	142318404	-1	solute carrier family 45, member 4 [Source:HGNC Symbol;Acc:29196]	58.4344	55.5171	52.7065	25.4264	23.2679	18.3089	29.43	25.2146	24.4567	19.4294	19.9831	21.5095	11.3547	11.6245	11.5756	14.8265	13.9483	14.0706	-1.45697	-1.20436	-1.46782	-2.3202	-2.00823	1.01138e-15	2.64342e-11	3.71893e-16	1.69123e-30	1.14824e-23		306	ENSG00000023734	STRAP	protein_coding	12	16035325	16056412	1	serine/threonine kinase receptor associated protein [Source:HGNC Symbol;Acc:30796]	169.608	166.711	136.579
307	ENSG00000022840	RNF10	protein_coding	12	120971283	121015397	1	ring finger protein 10 [Source:HGNC Symbol;Acc:10055]	355.362	325.678	313.89	144.617	122.118	123.317	128.08	127.802	121.903	141.612	141.346	149.59	122.929	120.307	120.2	134.438	143.412	141.168	-1.44757	-1.50411	-1.23325	-1.50324	-1.2967	2.46383e-22	3.7277e-24	8.27232e-17	2.34443e-20	1.33033e-15		307	ENSG00000023839	ABCC2	protein_coding	10	101542489	101611949	1	ATP-binding cassette, sub-family C (CFTR/MRP), member 2 [Source:HGNC Symbol;Acc:53]	4.0222	4.98462	4.49019
308	ENSG00000022976	ZNF839	protein_coding	14	102783714	102809044	1	zinc finger protein 839 [Source:HGNC Symbol;Acc:20345]	35.5921	29.849	26.9403	34.0544	23.2937	20.0132	24.4388	24.158	24.3932	22.2021	20.6296	25.5661	18.6177	17.7344	20.8653	14.9431	14.6626	14.7741	-0.414984	-0.448445	-0.490064	-0.738384	-1.1045	0.0598185	0.0385768	0.0222925	0.00128802	1.37592e-06		308	ENSG00000023892	DEF6	protein_coding	6	35265595	35289548	1	differentially expressed in FDCP 6 homolog (mouse) [Source:HGNC Symbol;Acc:2760]	242.624	196.388	230.354
309	ENSG00000023041	ZDHHC6	protein_coding	10	114190058	114206672	-1	zinc finger, DHHC-type containing 6 [Source:HGNC Symbol;Acc:19160]	66.8488	76.2188	68.5754	59.252	60.0786	72.6514	56.6527	56.4087	59.6666	61.7133	64.1703	44.4965	55.8202	62.9545	55.6104	51.2097	45.4729	49.4681	-0.195644	-0.370054	-0.304166	-0.331809	-0.584146	0.300719	0.0395181	0.0911226	0.0876309	0.00215671		309	ENSG00000023902	PLEKHO1	protein_coding	1	150121373	150132260	1	pleckstrin homology domain containing, family O member 1 [Source:HGNC Symbol;Acc:24310]	147.91	91.1055	124.439
310	ENSG00000023171	GRAMD1B	protein_coding	11	123396344	123498482	1	GRAM domain containing 1B [Source:HGNC Symbol;Acc:29214]	15.0573	15.8367	18.6536	14.2166	16.2772	12.9039	7.11887	11.4546	9.67482	9.78606	13.8798	15.3497	14.9533	15.7736	20.3167	31.7854	21.9563	40.2418	-0.321624	-0.904835	-0.333336	-0.00899015	0.871881	0.230721	0.000329774	0.200922	0.976831	0.00130525		310	ENSG00000023909	GCLM	protein_coding	1	94350761	94374966	-1	glutamate-cysteine ligase, modifier subunit [Source:HGNC Symbol;Acc:4312]	6.95812	7.75065	7.62656
311	ENSG00000023191	RNH1	protein_coding	11	494512	507300	-1	ribonuclease/angiogenin inhibitor 1 [Source:HGNC Symbol;Acc:10074]	212.154	182.489	167.48	311.196	172.91	117.425	230.727	200.06	195.051	165.14	150.263	199.771	113.432	115.3	144.887	87.643	106.774	101.73	-0.12603	0.027339	-0.171727	-0.635635	-0.972575	0.666095	0.926681	0.53735	0.0250344	0.000542479		311	ENSG00000024048	UBR2	protein_coding	6	42531800	42661242	1	ubiquitin protein ligase E3 component n-recognin 2 [Source:HGNC Symbol;Acc:21289]	67.6434	125.163	73.6256
312	ENSG00000023228	NDUFS1	protein_coding	2	206986149	207024327	-1	NADH dehydrogenase (ubiquinone) Fe-S protein 1, 75kDa (NADH-coenzyme Q reductase) [Source:HGNC Symbol;Acc:7707]	36.2214	31.7494	39.7899	35.2636	40.5769	46.3323	48.7185	60.7553	54.972	65.0569	68.2012	57.8429	45.2379	53.9385	47.2716	45.5124	40.811	45.6691	0.146293	0.518041	0.828988	0.388882	0.241189	0.456532	0.00445781	4.12813e-06	0.0464656	0.227453		312	ENSG00000024422	EHD2	protein_coding	19	48216600	48246391	1	EH-domain containing 2 [Source:HGNC Symbol;Acc:3243]	0.117437	0	0.112819
313	ENSG00000023287	RB1CC1	protein_coding	8	53535016	53658403	-1	RB1-inducible coiled-coil 1 [Source:HGNC Symbol;Acc:15574]	162.064	180.462	139.264	15.8507	43.1049	59.3823	25.274	19.4753	29.2148	15.78	21.1619	14.2479	28.4277	28.9738	18.3052	31.6521	30.0584	24.0406	-1.94491	-2.73453	-3.18374	-2.72279	-2.53774	9.55332e-11	1.94611e-19	3.03926e-25	7.0602e-16	4.08251e-14		313	ENSG00000024526	DEPDC1	protein_coding	1	68939835	68962904	-1	DEP domain containing 1 [Source:HGNC Symbol;Acc:22949]	0	0.0864384	0.0902551
314	ENSG00000023318	ERP44	protein_coding	9	102741461	102861322	-1	endoplasmic reticulum protein 44 [Source:HGNC Symbol;Acc:18311]	45.8012	50.9814	41.8028	55.3629	60.3881	76.6686	61.6438	58.2098	65.4398	57.0853	59.8163	47.351	35.9208	35.3287	31.5814	48.4277	53.1802	45.267	0.467411	0.342781	0.240869	-0.481949	0.0343437	0.0101371	0.0593121	0.188382	0.0115049	0.871351		314	ENSG00000024862	CCDC28A	protein_coding	6	139094657	139114456	1	coiled-coil domain containing 28A [Source:HGNC Symbol;Acc:21098]	27.8031	45.2937	42.104
315	ENSG00000023330	ALAS1	protein_coding	3	52232102	52248343	1	aminolevulinate, delta-, synthase 1 [Source:HGNC Symbol;Acc:396]	8.99708	11.3264	19.5259	39.7737	30.3101	33.9884	66.3765	65.7021	58.5247	75.3119	69.437	80.304	47.2098	44.1872	53.1782	52.8423	49.0258	58.3929	1.27805	2.13015	2.45617	1.80096	1.94994	3.06287e-08	9.65312e-20	3.23796e-25	8.35526e-14	8.52698e-16		315	ENSG00000025039	RRAGD	protein_coding	6	90074355	90121989	-1	Ras-related GTP binding D [Source:HGNC Symbol;Acc:19903]	5.28464	2.65078	10.2665
316	ENSG00000023445	BIRC3	protein_coding	11	102188215	102210134	1	baculoviral IAP repeat containing 3 [Source:HGNC Symbol;Acc:591]	387.387	518.227	461.274	575.199	970.672	1622.9	233.948	252.218	299.729	175.741	207.208	145.484	405.939	335.448	289.81	326.683	250.806	332.89	1.30226	-0.858184	-1.34468	-0.462709	-0.637641	2.24757e-06	0.00119841	2.64736e-07	0.115865	0.0283997		316	ENSG00000025156	HSF2	protein_coding	6	122720691	122754264	1	heat shock transcription factor 2 [Source:HGNC Symbol;Acc:5225]	49.4399	90.616	43.3676
317	ENSG00000023516	AKAP11	protein_coding	13	42846289	42897396	1	A kinase (PRKA) anchor protein 11 [Source:HGNC Symbol;Acc:369]	12.3302	13.7589	16.0032	17.354	61.8327	93.3219	72.5011	66.2064	98.3025	43.6295	56.565	42.8438	96.4078	84.1552	60.877	76.598	60.192	63.4784	2.17039	2.45204	1.80516	2.46102	2.19722	3.97589e-09	3.55208e-11	5.74728e-07	1.32932e-10	7.89448e-09		317	ENSG00000025293	PHF20	protein_coding	20	34359896	34538303	1	PHD finger protein 20 [Source:HGNC Symbol;Acc:16098]	123.807	99.6635	113.112
318	ENSG00000023572	GLRX2	protein_coding	1	193065598	193075244	-1	glutaredoxin 2 [Source:HGNC Symbol;Acc:16065]	0.442862	0.785499	0.87229	0.882408	2.08946	2.65382	2.68449	4.17843	4.63122	3.13969	8.27084	4.70756	2.31694	6.14489	4.22427	2.0324	4.37999	2.81411	1.38627	2.42936	3.07536	2.54298	2.08129	0.00532214	9.51896e-07	9.53955e-10	7.10067e-07	4.63813e-05		318	ENSG00000025434	NR1H3	protein_coding	11	47269851	47290396	1	nuclear receptor subfamily 1, group H, member 3 [Source:HGNC Symbol;Acc:7966]	1.08629	0.979636	0.902551
319	ENSG00000023608	SNAPC1	protein_coding	14	62229075	62263146	1	small nuclear RNA activating complex, polypeptide 1, 43kDa [Source:HGNC Symbol;Acc:11134]	21.155	21.9355	15.8438	28.9119	27.4623	36.6619	24.127	26.2239	24.2127	24.0982	28.4631	15.7753	37.7635	32.5642	26.0167	34.3943	30.7248	30.6841	0.619083	0.230487	0.291944	0.657942	0.654359	0.00631901	0.324647	0.201762	0.00539948	0.00577446		319	ENSG00000025708	TYMP	protein_coding	22	50964181	50968485	-1	thymidine phosphorylase [Source:HGNC Symbol;Acc:3148]	4.43646	5.54416	5.64817
320	ENSG00000023697	DERA	protein_coding	12	16064106	16190220	1	deoxyribose-phosphate aldolase (putative) [Source:HGNC Symbol;Acc:24269]	3.16996	3.11666	2.04653	6.40563	8.719	8.13189	5.11047	4.80279	5.48768	10.1938	10.3813	8.48863	18.5355	18.9774	17.8846	13.4105	15.7341	13.9701	1.42367	0.771198	1.76476	2.67633	2.31579	1.79999e-09	0.00122068	5.57786e-14	3.20649e-27	5.23794e-21		320	ENSG00000025770	NCAPH2	protein_coding	22	50946645	50963063	1	non-SMC condensin II complex, subunit H2 [Source:HGNC Symbol;Acc:25071]	146.355	107.729	139.895
321	ENSG00000023734	STRAP	protein_coding	12	16035325	16056412	1	serine/threonine kinase receptor associated protein [Source:HGNC Symbol;Acc:30796]	140.993	152.286	119.571	156.971	150.519	191.562	184.057	166.2	173.005	176.231	168.554	133.314	82.7198	93.4339	76.5123	66.7359	73.6139	64.8854	0.257751	0.235737	0.216644	-0.758844	-1.05667	0.14746	0.180981	0.216486	2.36455e-05	3.76166e-09		321	ENSG00000025772	TOMM34	protein_coding	20	43570771	43589127	-1	translocase of outer mitochondrial membrane 34 [Source:HGNC Symbol;Acc:15746]	24.9846	19.852	25.5873
322	ENSG00000023839	ABCC2	protein_coding	10	101542489	101611949	1	ATP-binding cassette, sub-family C (CFTR/MRP), member 2 [Source:HGNC Symbol;Acc:53]	5.40757	4.99172	7.44802	1.47068	2.88914	2.58078	1.84931	2.66555	2.18873	2.75233	2.52879	3.20515	2.23478	1.94326	2.5053	1.39936	1.20309	1.68847	-1.43625	-1.47261	-1.14971	-1.46959	-2.10804	1.0266e-05	5.35787e-06	0.000335277	2.69756e-05	3.76816e-09		322	ENSG00000025796	SEC63	protein_coding	6	108188960	108279393	-1	SEC63 homolog (S. cerevisiae) [Source:HGNC Symbol;Acc:21082]	111.258	140.319	88.5026
323	ENSG00000023892	DEF6	protein_coding	6	35265595	35289548	1	differentially expressed in FDCP 6 homolog (mouse) [Source:HGNC Symbol;Acc:2760]	341.54	303.253	262.895	174.161	111.309	60.5753	67.9076	66.0143	47.8665	91.1123	88.6977	102.665	118.509	125.209	121.717	154.462	220.917	178.877	-1.64929	-2.49666	-1.72847	-1.36064	-0.759915	2.72017e-09	3.2219e-19	3.2622e-10	6.60737e-06	0.012641		323	ENSG00000025800	KPNA6	protein_coding	1	32573639	32642169	1	karyopherin alpha 6 (importin alpha 7) [Source:HGNC Symbol;Acc:6399]	115.681	145.132	104.652
324	ENSG00000023902	PLEKHO1	protein_coding	1	150121373	150132260	1	pleckstrin homology domain containing, family O member 1 [Source:HGNC Symbol;Acc:24310]	253.084	248.826	177.88	109.517	59.7174	36.8126	34.0433	33.2353	28.6438	32.6814	27.9688	32.0264	27.754	30.3393	29.6247	57.7234	83.6898	62.3326	-1.96553	-2.94017	-2.9054	-3.00039	-1.78517	1.72916e-12	2.6933e-25	7.20457e-25	2.51738e-21	4.83827e-09		324	ENSG00000026025	VIM	protein_coding	10	17270258	17279592	1	vimentin [Source:HGNC Symbol;Acc:12692]	3876.52	587.637	3584.03
325	ENSG00000023909	GCLM	protein_coding	1	94350761	94374966	-1	glutamate-cysteine ligase, modifier subunit [Source:HGNC Symbol;Acc:4312]	4.382	4.713	5.50214	14.9356	30.8261	50.8365	27.0239	23.7978	32.8309	22.5487	25.2879	19.8068	18.0261	22.4787	14.154	27.504	33.0661	28.0004	2.82995	2.46418	2.22039	1.84836	2.54803	3.32049e-18	1.22423e-14	2.14303e-12	1.45014e-08	1.51437e-14		325	ENSG00000026036	RTEL1-TNFRSF6B	protein_coding	20	62290653	62330037	1	RTEL1-TNFRSF6B readthrough (non-protein coding) [Source:HGNC Symbol;Acc:44095]	15.5659	32.2519	16.4014
326	ENSG00000024048	UBR2	protein_coding	6	42531800	42661242	1	ubiquitin protein ligase E3 component n-recognin 2 [Source:HGNC Symbol;Acc:21289]	68.9932	73.2795	79.1436	35.8846	61.3684	60.4292	55.9567	59.0263	63.5683	54.7204	61.6986	45.7485	50.9399	49.4918	43.9616	65.3865	60.3048	58.1718	-0.525439	-0.376494	-0.410021	-0.671772	-0.320205	0.00833491	0.0599082	0.0383914	0.0014335	0.139894		326	ENSG00000026103	FAS	protein_coding	10	90750414	90775542	1	Fas (TNF receptor superfamily, member 6) [Source:HGNC Symbol;Acc:11920]	28.0673	47.0801	43.4579
327	ENSG00000024422	EHD2	protein_coding	19	48216600	48246391	1	EH-domain containing 2 [Source:HGNC Symbol;Acc:3243]	0.046617	0.0760161	0.167748	0.0653635	0.490121	0.194776	0.0596553	0.240139	0.253766	0.163101	0.304215	0.275442	8.46259	6.09237	8.32053	2.44887	1.44746	2.75381	1.42973	1.18666	1.54465	6.2771	4.49832	0.051317	0.111802	0.0294125	3.13745e-18	1.09453e-10		327	ENSG00000026297	RNASET2	protein_coding	6	167342992	167370679	-1	ribonuclease T2 [Source:HGNC Symbol;Acc:21686]	114.295	86.3485	66.9206
328	ENSG00000024526	DEPDC1	protein_coding	1	68939835	68962904	-1	DEP domain containing 1 [Source:HGNC Symbol;Acc:22949]	0.0699255	0.101355	0.167748	0	0.0773876	0.389551	0.0397702	0.0720418	0.0317207	0.244651	0.418295	0.150241	23.2496	25.5244	13.1483	34.8146	33.3479	22.219	1.00814	-1.09286	1.4392	7.47409	8.02601	0.126798	0.172755	0.0188451	6.59033e-34	1.06821e-37		328	ENSG00000026508	CD44	protein_coding	11	35160417	35253949	1	CD44 molecule (Indian blood group) [Source:HGNC Symbol;Acc:1681]	2065.77	738.357	1775.07
329	ENSG00000024862	CCDC28A	protein_coding	6	139094657	139114456	1	coiled-coil domain containing 28A [Source:HGNC Symbol;Acc:21098]	22.4461	31.8761	30.765	12.5171	12.2014	12.5143	7.97393	8.54896	7.58125	13.1092	14.222	13.5718	23.2023	23.6167	24.9433	31.6687	35.1903	34.7543	-1.26626	-1.93686	-1.09097	-0.300012	0.202105	4.52588e-11	1.04087e-23	1.00908e-08	0.162759	0.355556		329	ENSG00000026652	AGPAT4	protein_coding	6	161551011	161695093	-1	1-acylglycerol-3-phosphate O-acyltransferase 4 (lysophosphatidic acid acyltransferase, delta) [Source:HGNC Symbol;Acc:20885]	32.4712	26.2197	38.6518
330	ENSG00000025039	RRAGD	protein_coding	6	90074355	90121989	-1	Ras-related GTP binding D [Source:HGNC Symbol;Acc:19903]	5.22111	5.39714	7.11252	16.7984	18.8568	23.1783	18.7914	16.8578	17.8905	24.8117	25.0217	17.3278	44.3177	39.3028	31.6729	64.1871	68.5948	62.8352	1.7219	1.44205	1.94337	2.64669	3.41286	5.49456e-15	4.00402e-11	9.96129e-19	5.11029e-30	1.78949e-46		330	ENSG00000026751	SLAMF7	protein_coding	1	160709037	160724611	1	SLAM family member 7 [Source:HGNC Symbol;Acc:21394]	27.304	166.221	46.6168
331	ENSG00000025156	HSF2	protein_coding	6	122720691	122754264	1	heat shock transcription factor 2 [Source:HGNC Symbol;Acc:5225]	35.0327	39.4777	28.9869	21.4392	28.1949	26.684	26.2682	29.1765	29.0244	32.2532	34.4904	21.2842	28.362	26.8379	21.4137	29.0699	27.6898	28.2216	-0.512036	-0.409249	-0.210918	-0.485216	-0.331945	0.0114123	0.0428563	0.309351	0.0244403	0.130095		331	ENSG00000026950	BTN3A1	protein_coding	6	26402465	26415444	1	butyrophilin, subfamily 3, member A1 [Source:HGNC Symbol;Acc:1138]	180.889	251.491	258.096
332	ENSG00000025293	PHF20	protein_coding	20	34359896	34538303	1	PHD finger protein 20 [Source:HGNC Symbol;Acc:16098]	113.606	105.662	127.69	35.0022	44.1109	45.9671	41.1622	37.3417	42.1568	40.4286	45.4991	40.0894	56.2968	51.1199	45.2417	63.654	47.2024	56.5235	-1.54273	-1.62029	-1.45972	-1.23996	-1.10286	1.19797e-19	1.23293e-21	5.76077e-18	1.91043e-11	2.41911e-09		332	ENSG00000027001	MIPEP	protein_coding	13	24304328	24463558	-1	mitochondrial intermediate peptidase [Source:HGNC Symbol;Acc:7104]	1.73219	3.16941	1.33126
333	ENSG00000025434	NR1H3	protein_coding	11	47269851	47290396	1	nuclear receptor subfamily 1, group H, member 3 [Source:HGNC Symbol;Acc:7966]	0.909032	1.08956	1.04004	2.64722	2.01208	1.46082	2.46575	3.19385	2.53766	5.40272	5.45685	4.357	6.19495	6.79264	7.25989	4.03148	5.3763	3.65835	0.819652	1.30012	2.27659	2.68504	2.05275	0.0179277	0.000103398	7.65468e-12	8.97056e-15	2.75663e-09		333	ENSG00000027075	PRKCH	protein_coding	14	61654277	62017694	1	protein kinase C, eta [Source:HGNC Symbol;Acc:9403]	460.087	447.039	407.696
334	ENSG00000025708	TYMP	protein_coding	22	50964181	50968485	-1	thymidine phosphorylase [Source:HGNC Symbol;Acc:3148]	7.5396	9.18705	6.14663	138.025	70.2865	36.7269	79.7969	73.122	59.41	46.8132	46.392	54.0721	38.2365	29.8962	40.8419	19.2758	19.7231	25.7857	3.14308	3.04514	2.65101	2.20403	1.45359	7.92696e-18	4.26462e-17	9.01468e-14	1.30272e-09	5.3262e-05		334	ENSG00000027644	INSRR	protein_coding	1	156809855	156828810	-1	insulin receptor-related receptor [Source:HGNC Symbol;Acc:6093]	0.0587183	0.230502	0.0676914
335	ENSG00000025770	NCAPH2	protein_coding	22	50946645	50963063	1	non-SMC condensin II complex, subunit H2 [Source:HGNC Symbol;Acc:25071]	226.186	203.166	174.424	114.027	60.4397	46.2836	86.6792	75.74	65.9791	88.0541	77.7079	105.144	99.4971	94.9219	117.383	76.598	89.2728	79.9812	-1.66281	-1.54555	-1.23503	-0.99975	-1.34362	9.96542e-11	1.47927e-09	1.31306e-06	0.000358494	1.6211e-06		335	ENSG00000027697	IFNGR1	protein_coding	6	137518621	137540586	-1	interferon gamma receptor 1 [Source:HGNC Symbol;Acc:5439]	145.269	169.419	117.241
336	ENSG00000025772	TOMM34	protein_coding	20	43570771	43589127	-1	translocase of outer mitochondrial membrane 34 [Source:HGNC Symbol;Acc:15746]	23.8446	24.2745	23.7867	119.779	76.5879	72.4566	115.314	123.768	106.201	103.732	96.1129	113.557	60.7992	59.9433	74.7933	40.2648	39.5703	47.7796	1.74758	2.14128	2.07577	1.39341	0.777274	5.87881e-17	2.94745e-24	4.6914e-23	1.03278e-10	0.000340666		336	ENSG00000027847	B4GALT7	protein_coding	5	177027101	177037348	1	xylosylprotein beta 1,4-galactosyltransferase, polypeptide 7 [Source:HGNC Symbol;Acc:930]	27.3921	25.0671	26.0837
337	ENSG00000025796	SEC63	protein_coding	6	108188960	108279393	-1	SEC63 homolog (S. cerevisiae) [Source:HGNC Symbol;Acc:21082]	89.0814	88.4911	87.1113	70.2233	119.542	146.686	113.204	89.7749	103.79	84.2783	88.1976	61.507	80.1475	78.464	57.8363	69.4385	68.369	60.6862	0.348692	0.118097	-0.165554	-0.344594	-0.465337	0.126801	0.618798	0.471442	0.150751	0.0494657		337	ENSG00000027869	SH2D2A	protein_coding	1	156776035	156786654	-1	SH2 domain containing 2A [Source:HGNC Symbol;Acc:10821]	38.0788	42.4989	50.3398
338	ENSG00000025800	KPNA6	protein_coding	1	32573639	32642169	1	karyopherin alpha 6 (importin alpha 7) [Source:HGNC Symbol;Acc:6399]	124.519	116.434	112.302	118.46	117.768	124.457	119.907	118.148	129.964	120.25	123.574	107.623	84.6821	80.7875	67.3272	104.159	81.7071	85.259	-0.0524564	-0.0260268	-0.0286456	-0.653978	-0.429763	0.775023	0.887418	0.874543	0.00015768	0.0143992		338	ENSG00000028116	VRK2	protein_coding	2	58134786	58387055	1	vaccinia related kinase 2 [Source:HGNC Symbol;Acc:12719]	3.58181	8.9896	4.53532
339	ENSG00000026025	VIM	protein_coding	10	17270258	17279592	1	vimentin [Source:HGNC Symbol;Acc:12692]	3085.65	2557.59	2710.14	1620.26	1189.71	1486.38	235.121	210.914	300.205	130.236	133.417	195.589	646.608	772.488	769.109	1557.12	2289.38	1834.86	-1.02294	-3.51258	-4.2458	-1.98211	-0.606783	6.73907e-07	1.86242e-61	2.48048e-84	1.48331e-18	0.00711256		339	ENSG00000028137	TNFRSF1B	protein_coding	1	12227060	12269285	1	tumor necrosis factor receptor superfamily, member 1B [Source:HGNC Symbol;Acc:11917]	238.866	240.011	190.957
340	ENSG00000026036	RTEL1-TNFRSF6B	protein_coding	20	62290653	62330037	1	RTEL1-TNFRSF6B readthrough (non-protein coding) [Source:HGNC Symbol;Acc:44095]	29.7864	22.8905	25.5829	9.7359	9.54963	7.72188	27.4373	18.5361	22.6778	19.0066	19.4642	24.1305	17.6929	16.3008	22.5748	12.2865	11.5291	10.5346	-1.66973	-0.291456	-0.405379	-0.516028	-1.23604	5.20295e-15	0.192474	0.0628	0.0270159	8.26531e-08		340	ENSG00000028203	VEZT	protein_coding	12	95611522	95696566	1	vezatin, adherens junctions transmembrane protein [Source:HGNC Symbol;Acc:18258]	52.5822	34.1435	49.2793
341	ENSG00000026103	FAS	protein_coding	10	90750414	90775542	1	Fas (TNF receptor superfamily, member 6) [Source:HGNC Symbol;Acc:11920]	46.0809	52.6285	70.9239	44.0223	92.8651	118.351	68.0866	58.594	74.163	37.0851	39.4339	29.0967	93.2857	84.5404	69.8193	91.6078	95.4951	80.2224	0.624245	0.151051	-0.671028	0.485219	0.598894	0.0177951	0.585375	0.00800421	0.0812139	0.0302605		341	ENSG00000028277	POU2F2	protein_coding	19	42592650	42700737	-1	POU class 2 homeobox 2 [Source:HGNC Symbol;Acc:9213]	26.3351	20.313	28.7237
342	ENSG00000026297	RNASET2	protein_coding	6	167342992	167370679	-1	ribonuclease T2 [Source:HGNC Symbol;Acc:21686]	292.125	296.511	166.238	202.521	126.184	59.6257	95.1104	78.4571	57.5655	126.316	97.8722	84.6257	236.926	201.774	157.291	183.562	218.682	130.209	-1.23311	-1.89855	-1.31765	-0.387589	-0.546808	0.000255705	1.22824e-08	7.36735e-05	0.307784	0.143547		342	ENSG00000028310	BRD9	protein_coding	5	850406	892939	-1	bromodomain containing 9 [Source:HGNC Symbol;Acc:25818]	125.68	144.72	114.3
343	ENSG00000026508	CD44	protein_coding	11	35160417	35253949	1	CD44 molecule (Indian blood group) [Source:HGNC Symbol;Acc:1681]	2249.29	1936.38	2197.3	2625.16	2354.65	3312.11	877.569	734.826	1090.72	483.9	441.473	547.63	382.904	332.332	368.7	236.125	291.955	340.066	0.363709	-1.27713	-2.17719	-2.60984	-2.92966	0.0787912	3.60335e-11	2.85319e-29	4.71814e-33	3.07483e-40		343	ENSG00000028528	SNX1	protein_coding	15	64386322	64438289	1	sorting nexin 1 [Source:HGNC Symbol;Acc:11172]	50.116	62.8407	53.3408
344	ENSG00000026652	AGPAT4	protein_coding	6	161551011	161695093	-1	1-acylglycerol-3-phosphate O-acyltransferase 4 (lysophosphatidic acid acyltransferase, delta) [Source:HGNC Symbol;Acc:20885]	32.865	32.0788	41.3331	6.53635	7.32602	6.89019	5.88599	6.60383	6.81995	5.79008	6.29345	7.21158	7.3452	6.40749	7.69877	9.22908	9.49311	8.60315	-2.39504	-2.58726	-2.44692	-2.36269	-2.01301	1.19617e-28	5.89017e-33	3.78157e-30	1.74086e-23	7.94707e-18		344	ENSG00000028839	TBPL1	protein_coding	6	134273308	134308637	1	TBP-like 1 [Source:HGNC Symbol;Acc:11589]	33.8804	30.0518	27.2571
345	ENSG00000026751	SLAMF7	protein_coding	1	160709037	160724611	1	SLAM family member 7 [Source:HGNC Symbol;Acc:21394]	6.2933	15.7607	18.8549	28.5312	48.9863	83.9483	32.7706	39.4549	49.0719	19.144	25.0787	27.7195	10.6809	18.5047	15.3975	11.628	15.9597	13.2263	2.07276	1.51766	0.78452	0.0616966	-0.0665172	1.58588e-08	2.33647e-05	0.0278446	0.882499	0.873392		345	ENSG00000029153	ARNTL2	protein_coding	12	27485787	27576241	1	aryl hydrocarbon receptor nuclear translocator-like 2 [Source:HGNC Symbol;Acc:18984]	0.0293591	0.259315	0.157947
346	ENSG00000026950	BTN3A1	protein_coding	6	26402465	26415444	1	butyrophilin, subfamily 3, member A1 [Source:HGNC Symbol;Acc:1138]	181.829	82.7141	258.247	107.782	134.093	155.133	52.7283	61.8039	69.4538	62.0236	54.6632	64.0434	76.0269	54.8756	87.4954	99.8552	95.4221	126.672	-0.428506	-1.56602	-1.59317	-1.31761	-0.758678	0.137158	7.78643e-09	3.89371e-09	9.2196e-06	0.0113964		346	ENSG00000029363	BCLAF1	protein_coding	6	136578001	136610989	-1	BCL2-associated transcription factor 1 [Source:HGNC Symbol;Acc:16863]	529.843	753.916	435.752
347	ENSG00000027001	MIPEP	protein_coding	13	24304328	24463558	-1	mitochondrial intermediate peptidase [Source:HGNC Symbol;Acc:7104]	1.67821	2.12845	1.54328	4.64081	5.46872	5.52676	10.4596	13.0396	10.341	12.3345	14.7164	10.4668	6.54002	8.9985	7.13188	4.81445	4.07922	3.89956	1.47113	2.51909	2.84032	2.0275	1.20623	3.60844e-08	5.19414e-21	5.28838e-26	1.62827e-13	1.39551e-05		347	ENSG00000029364	SLC39A9	protein_coding	14	69864732	69929105	1	solute carrier family 39 (zinc transporter), member 9 [Source:HGNC Symbol;Acc:20182]	35.3778	54.9172	39.103
348	ENSG00000027075	PRKCH	protein_coding	14	61654277	62017694	1	protein kinase C, eta [Source:HGNC Symbol;Acc:9403]	405.757	432.384	350.795	214.981	228.577	268.133	182.108	134.406	175.035	184.304	143.475	154.348	144.423	129.025	130.148	152.813	161.101	175.621	-0.774704	-1.3653	-1.36382	-1.60872	-1.32851	4.98079e-06	2.66561e-16	2.56535e-16	1.62349e-18	3.47721e-13		348	ENSG00000029534	ANK1	protein_coding	8	41510739	41754280	-1	ankyrin 1, erythrocytic [Source:HGNC Symbol;Acc:492]	1.79091	8.24046	1.75998
349	ENSG00000027644	INSRR	protein_coding	1	156809855	156828810	-1	insulin receptor-related receptor [Source:HGNC Symbol;Acc:6093]	0.046617	0.0253387	0.0335496	0.522908	0.412734	0.194776	0.198851	0.240139	0.158604	0.142713	0.0950672	0.200322	2.07046	1.82071	1.60924	2.29894	1.95502	2.29149	3.04902	2.45027	1.96984	5.53681	5.79096	0.000127353	0.0028792	0.019559	1.41964e-13	1.13347e-14		349	ENSG00000029639	TFB1M	protein_coding	6	155578643	155635627	-1	transcription factor B1, mitochondrial [Source:HGNC Symbol;Acc:17037]	1.58539	1.69996	1.91792
350	ENSG00000027697	IFNGR1	protein_coding	6	137518621	137540586	-1	interferon gamma receptor 1 [Source:HGNC Symbol;Acc:5439]	103.723	104.446	90.6175	29.1195	41.1186	42.6072	26.1091	25.815	24.647	30.1329	30.6687	20.9837	26.193	30.3568	24.1935	33.951	34.4384	32.5834	-1.45227	-2.06718	-1.8474	-1.93875	-1.61362	1.68958e-15	1.28742e-29	2.91764e-24	4.83646e-22	6.03053e-16		350	ENSG00000029725	RABEP1	protein_coding	17	5185558	5289129	1	rabaptin, RAB GTPase binding effector protein 1 [Source:HGNC Symbol;Acc:17677]	98.8229	86.6401	102.485
351	ENSG00000027847	B4GALT7	protein_coding	5	177027101	177037348	1	xylosylprotein beta 1,4-galactosyltransferase, polypeptide 7 [Source:HGNC Symbol;Acc:930]	40.2072	28.4047	32.8786	63.6968	27.0083	24.6391	45.6562	31.7704	36.8277	28.3592	21.3901	31.8261	13.5894	10.5566	15.0501	8.79595	9.07955	8.96497	0.00291747	0.0566583	-0.448079	-1.42011	-1.96687	0.993701	0.865006	0.136853	8.16796e-06	1.00455e-09		351	ENSG00000029993	HMGB3	protein_coding	X	150148982	150159248	1	high mobility group box 3 [Source:HGNC Symbol;Acc:5004]	10.9803	7.3464	11.4398
352	ENSG00000027869	SH2D2A	protein_coding	1	156776035	156786654	-1	SH2 domain containing 2A [Source:HGNC Symbol;Acc:10821]	25.383	26.2509	27.3765	342.211	155.42	159.765	224.503	191.391	208.373	260.982	203.767	299.005	190.532	151.014	211.195	77.9807	86.6599	123.298	2.89108	2.88489	3.18046	2.75535	1.81376	2.13886e-24	1.76053e-24	1.0116e-28	1.95079e-21	1.35669e-10		352	ENSG00000030066	NUP160	protein_coding	11	47799639	47870107	-1	nucleoporin 160kDa [Source:HGNC Symbol;Acc:18017]	58.777	69.727	61.1253
353	ENSG00000028116	VRK2	protein_coding	2	58134786	58387055	1	vaccinia related kinase 2 [Source:HGNC Symbol;Acc:12719]	4.63839	5.59985	5.06599	7.15731	10.8085	14.5595	18.0954	15.8732	17.5098	16.6771	18.405	12.2196	13.7538	15.2134	12.4351	11.6446	11.9557	11.6183	1.11079	1.63858	1.64327	1.38236	1.15156	1.09868e-05	7.73065e-11	5.97466e-11	1.35258e-07	1.19823e-05		353	ENSG00000030110	BAK1	protein_coding	6	33540329	33548019	-1	BCL2-antagonist/killer 1 [Source:HGNC Symbol;Acc:949]	27.984	42.0437	28.9216
354	ENSG00000028137	TNFRSF1B	protein_coding	1	12227060	12269285	1	tumor necrosis factor receptor superfamily, member 1B [Source:HGNC Symbol;Acc:11917]	216.839	217.431	185.865	549.577	411.547	358.46	300.186	270.685	255.891	293.072	274.136	370.445	302.846	286.744	327.024	230.211	255.036	268.426	0.945776	0.294488	0.533244	0.515091	0.23278	9.89019e-07	0.136456	0.0055471	0.0120399	0.27339		354	ENSG00000030419	IKZF2	protein_coding	2	213864429	214017151	-1	IKAROS family zinc finger 2 (Helios) [Source:HGNC Symbol;Acc:13177]	10.217	38.9261	7.67169
355	ENSG00000028203	VEZT	protein_coding	12	95611522	95696566	1	vezatin, adherens junctions transmembrane protein [Source:HGNC Symbol;Acc:18258]	51.0456	46.1924	53.411	27.3873	47.4128	58.4814	47.9629	47.9798	53.6714	48.2167	55.4622	42.7186	46.2238	42.5941	43.0656	42.7303	37.2957	44.5233	-0.166828	-0.0876734	-0.0177962	-0.24509	-0.325318	0.468774	0.706506	0.940861	0.302219	0.164827		355	ENSG00000030582	GRN	protein_coding	17	42422614	42430470	1	granulin [Source:HGNC Symbol;Acc:4601]	9.89403	12.7929	36.8918
356	ENSG00000028277	POU2F2	protein_coding	19	42592650	42700737	-1	POU class 2 homeobox 2 [Source:HGNC Symbol;Acc:9213]	37.8297	39.427	33.6167	249.395	86.3903	125.533	162.342	104.797	135.257	102.672	80.3698	116.487	60.5527	46.7782	69.7644	38.8654	21.524	41.468	1.92335	1.77989	1.3314	0.627826	-0.168728	1.06771e-09	1.17216e-08	1.51045e-05	0.0562924	0.631413		356	ENSG00000031003	FAM13B	protein_coding	5	137273649	137387650	-1	family with sequence similarity 13, member B [Source:HGNC Symbol;Acc:1335]	72.3116	89.3485	65.4124
357	ENSG00000028310	BRD9	protein_coding	5	850406	892939	-1	bromodomain containing 9 [Source:HGNC Symbol;Acc:25818]	204.113	211.624	175.726	126.845	91.3829	83.841	89.7462	82.5133	81.5095	67.2895	66.0711	71.5822	52.1733	50.2845	57.9502	42.0598	39.9953	44.3933	-1.11537	-1.34775	-1.56112	-1.93097	-2.27362	8.53418e-10	7.90292e-14	4.41528e-18	3.90296e-22	1.86556e-29		357	ENSG00000031081	ARHGAP31	protein_coding	3	119013220	119139561	1	Rho GTPase activating protein 31 [Source:HGNC Symbol;Acc:29216]	14.1217	4.86936	18.0962
358	ENSG00000028528	SNX1	protein_coding	15	64386322	64438289	1	sorting nexin 1 [Source:HGNC Symbol;Acc:11172]	57.4555	53.0085	56.5647	135.858	141.722	148.955	136.471	131.068	133.1	121.245	117.807	116.337	98.1332	98.1607	104.162	111.165	94.3484	109.69	1.27876	1.15314	1.05634	0.795766	0.86649	4.24667e-16	1.53954e-13	1.13434e-11	1.32262e-06	1.36794e-07		358	ENSG00000031691	CENPQ	protein_coding	6	49431096	49460820	1	centromere protein Q [Source:HGNC Symbol;Acc:21347]	1.40924	1.18133	1.53434
359	ENSG00000028839	TBPL1	protein_coding	6	134273308	134308637	1	TBP-like 1 [Source:HGNC Symbol;Acc:11589]	19.8589	22.5514	14.9967	16.4716	22.0039	28.8268	23.7627	18.0105	23.1878	14.2917	16.4656	13.3214	13.458	16.4914	10.9538	14.2601	15.1326	10.372	0.231668	0.107538	-0.372617	-0.539735	-0.576645	0.360903	0.678388	0.119859	0.0345662	0.0239994		359	ENSG00000031698	SARS	protein_coding	1	109756540	109780791	1	seryl-tRNA synthetase [Source:HGNC Symbol;Acc:10537]	183.964	150.835	212.032
360	ENSG00000029153	ARNTL2	protein_coding	12	27485787	27576241	1	aryl hydrocarbon receptor nuclear translocator-like 2 [Source:HGNC Symbol;Acc:18984]	0.093234	0.253387	0.469695	0.392181	2.11526	2.75121	2.90322	4.80279	5.39252	4.13869	5.43784	3.85619	6.8358	6.84516	6.65642	16.659	8.98556	15.558	2.77629	3.91753	4.13852	4.61819	5.64066	1.51917e-07	2.44405e-13	1.26475e-14	1.02158e-16	8.54889e-23		360	ENSG00000031823	RANBP3	protein_coding	19	5916150	5978153	-1	RAN binding protein 3 [Source:HGNC Symbol;Acc:9850]	204.075	188.609	191.296
361	ENSG00000029363	BCLAF1	protein_coding	6	136578001	136610989	-1	BCL2-associated transcription factor 1 [Source:HGNC Symbol;Acc:16863]	380.72	420.388	464.832	147.395	313.136	461.87	334.784	305.552	362.172	205.18	248.546	163.884	180.117	172.004	119.413	181.316	174.391	153.449	-0.373683	-0.421654	-1.00047	-1.48316	-1.36753	0.189402	0.130414	0.000175291	3.67474e-07	2.73948e-06		361	ENSG00000032219	ARID4A	protein_coding	14	58765103	58840605	1	AT rich interactive domain 4A (RBP1-like) [Source:HGNC Symbol;Acc:9885]	64.7663	153.14	60.1776
362	ENSG00000029364	SLC39A9	protein_coding	14	69864732	69929105	1	solute carrier family 39 (zinc transporter), member 9 [Source:HGNC Symbol;Acc:20182]	45.8245	48.1435	37.3743	35.427	47.387	55.7789	54.4056	46.7071	60.2376	48.5837	49.6631	40.1395	59.8954	65.9131	53.3794	60.5055	61.5642	56.7647	0.0733593	0.207474	0.0760032	0.397642	0.397494	0.726975	0.293724	0.708921	0.0503613	0.0507912		362	ENSG00000032389	TSSC1	protein_coding	2	3192696	3381653	-1	tumor suppressing subtransferable candidate 1 [Source:HGNC Symbol;Acc:12383]	10.4519	10.5167	8.37117
363	ENSG00000029534	ANK1	protein_coding	8	41510739	41754280	-1	ankyrin 1, erythrocytic [Source:HGNC Symbol;Acc:492]	8.78731	8.94456	5.43504	6.79781	12.2272	4.62592	9.48519	11.4787	5.86833	9.70451	9.63981	9.01448	16.4979	11.7471	14.026	8.56272	5.80866	7.57801	-0.175149	0.0426016	0.278968	0.820217	-0.121512	0.625672	0.907641	0.413964	0.018367	0.749055		363	ENSG00000032444	PNPLA6	protein_coding	19	7598890	7626650	1	patatin-like phospholipase domain containing 6 [Source:HGNC Symbol;Acc:16268]	36.8457	58.5658	42.9389
364	ENSG00000029639	TFB1M	protein_coding	6	155578643	155635627	-1	transcription factor B1, mitochondrial [Source:HGNC Symbol;Acc:17037]	1.70152	1.49498	1.10714	13.4976	10.989	10.177	17.2603	21.6125	21.3798	28.2572	28.8814	26.0418	24.9934	27.4157	30.2648	19.3744	20.3585	21.9903	2.90186	3.70961	4.25464	4.20207	3.7803	9.1394e-34	1.8451e-52	2.60021e-66	3.2327e-62	8.88165e-52		364	ENSG00000032742	IFT88	protein_coding	13	21140585	21265503	1	intraflagellar transport 88 homolog (Chlamydomonas) [Source:HGNC Symbol;Acc:20606]	5.314	6.94389	6.18248
365	ENSG00000029725	RABEP1	protein_coding	17	5185558	5289129	1	rabaptin, RAB GTPase binding effector protein 1 [Source:HGNC Symbol;Acc:17677]	96.3108	116.077	100.884	103.144	121.112	150.245	110.601	117.38	116.954	106.525	111.305	86.564	66.3204	67.3312	64.0955	54.3416	42.672	50.0912	0.231798	0.0461773	-0.0347426	-0.716214	-1.14013	0.228949	0.819419	0.863252	0.000205636	3.09502e-09		365	ENSG00000033011	ALG1	protein_coding	16	5083703	5137380	1	asparagine-linked glycosylation 1, beta-1,4-mannosyltransferase homolog (S. cerevisiae) [Source:HGNC Symbol;Acc:18294]	14.6426	8.71443	12.8368
366	ENSG00000029993	HMGB3	protein_coding	X	150148982	150159248	1	high mobility group box 3 [Source:HGNC Symbol;Acc:5004]	11.3046	15.3806	9.93069	3.52963	2.78595	4.33376	4.95079	6.50778	5.26564	10.9471	11.3305	11.7439	21.0004	26.9419	21.7959	37.7656	38.4416	34.7338	-1.8367	-1.27227	-0.17553	0.878295	1.55005	1.29839e-15	1.97101e-08	0.46756	0.000284165	1.42143e-10		366	ENSG00000033030	ZCCHC8	protein_coding	12	122957417	122985518	-1	zinc finger, CCHC domain containing 8 [Source:HGNC Symbol;Acc:25265]	59.6578	83.2114	58.1243
367	ENSG00000030066	NUP160	protein_coding	11	47799639	47870107	-1	nucleoporin 160kDa [Source:HGNC Symbol;Acc:18017]	60.9984	62.1558	76.2918	48.9573	90.724	112.045	122.293	124.728	125.709	110.929	121.686	89.8443	92.7927	94.9394	82.8578	72.7498	59.4212	69.4684	0.363223	0.783405	0.716989	0.38355	-0.0373758	0.126709	0.000626027	0.00168769	0.122735	0.890769		367	ENSG00000033050	ABCF2	protein_coding	7	150904923	150924316	-1	ATP-binding cassette, sub-family F (GCN20), member 2 [Source:HGNC Symbol;Acc:71]	21.99	16.9707	34.7031
368	ENSG00000030110	BAK1	protein_coding	6	33540329	33548019	-1	BCL2-antagonist/killer 1 [Source:HGNC Symbol;Acc:949]	30.274	33.0855	27.4198	39.7835	32.3619	17.9749	44.576	44.9522	39.3058	38.9593	41.8546	47.49	32.9369	36.1159	38.3955	39.2349	61.7988	45.1444	-0.231004	0.3858	0.481072	0.193859	0.636228	0.384232	0.13284	0.0568247	0.490736	0.017196		368	ENSG00000033100	CHPF2	protein_coding	7	150929575	150935908	1	chondroitin polymerizing factor 2 [Source:HGNC Symbol;Acc:29270]	56.6297	57.1358	54.6996
369	ENSG00000030419	IKZF2	protein_coding	2	213864429	214017151	-1	IKAROS family zinc finger 2 (Helios) [Source:HGNC Symbol;Acc:13177]	5.17449	12.7454	5.26729	7.09194	62.8387	58.0919	16.4649	23.2935	26.5185	4.62799	16.2945	5.38365	15.9721	31.9499	6.80272	7.24666	14.9258	4.54279	2.51272	1.49102	0.393581	1.18095	0.152204	7.25858e-05	0.014703	0.528435	0.0654606	0.825533		369	ENSG00000033170	FUT8	protein_coding	14	65877310	66210839	1	fucosyltransferase 8 (alpha (1,6) fucosyltransferase) [Source:HGNC Symbol;Acc:4019]	13.0061	25.1824	10.5824
370	ENSG00000030582	GRN	protein_coding	17	42422614	42430470	1	granulin [Source:HGNC Symbol;Acc:4601]	10.8851	11.9092	26.8732	12.6152	17.3864	21.7175	18.2744	18.6108	18.0808	25.7496	26.3716	32.4521	40.1439	39.6354	44.3091	35.6669	51.9395	45.6892	0.0796377	-0.000562317	0.69496	1.25747	1.35954	0.801973	0.998555	0.0141152	2.34279e-05	4.97713e-06		370	ENSG00000033178	UBA6	protein_coding	4	68481479	68566897	-1	ubiquitin-like modifier activating enzyme 6 [Source:HGNC Symbol;Acc:25581]	49.7637	77.8522	44.8794
371	ENSG00000031003	FAM13B	protein_coding	5	137273649	137387650	-1	family with sequence similarity 13, member B [Source:HGNC Symbol;Acc:1335]	54.4487	53.9714	58.5441	15.2297	48.1093	61.5491	28.8135	27.3279	35.7175	14.149	19.85	14.298	24.2868	23.8793	17.464	30.1528	27.7462	24.1612	-0.341914	-0.942828	-1.74218	-1.40288	-1.07608	0.291987	0.00188812	6.21156e-09	2.0161e-05	0.00110281		371	ENSG00000033327	GAB2	protein_coding	11	77926343	78129394	-1	GRB2-associated binding protein 2 [Source:HGNC Symbol;Acc:14458]	18.9073	47.9733	34.7482
372	ENSG00000031081	ARHGAP31	protein_coding	3	119013220	119139561	1	Rho GTPase activating protein 31 [Source:HGNC Symbol;Acc:29216]	20.1619	23.1596	29.9934	12.8113	22.0555	26.3191	17.6779	24.3021	25.7889	18.3081	20.9718	22.1356	13.7866	10.5566	14.3369	4.68118	2.66935	5.74883	-0.246449	-0.176496	-0.260415	-0.978406	-2.53822	0.416433	0.561052	0.376872	0.00123195	4.65018e-16		372	ENSG00000033627	ATP6V0A1	protein_coding	17	40610862	40674629	1	ATPase, H+ transporting, lysosomal V0 subunit a1 [Source:HGNC Symbol;Acc:865]	4.64315	5.33037	6.8876
373	ENSG00000031691	CENPQ	protein_coding	6	49431096	49460820	1	centromere protein Q [Source:HGNC Symbol;Acc:21347]	1.11881	1.49498	1.47618	0.653635	3.0955	3.74943	7.03933	4.68272	6.50274	7.99195	9.96304	6.86102	17.0402	18.102	11.411	14.1435	16.674	10.5931	0.950016	1.99304	2.65236	3.452	3.28727	0.0183331	5.11432e-07	4.32058e-11	4.98734e-16	8.92434e-15		373	ENSG00000033800	PIAS1	protein_coding	15	68346517	68483096	1	protein inhibitor of activated STAT, 1 [Source:HGNC Symbol;Acc:2752]	20.6101	48.5496	27.3247
374	ENSG00000031698	SARS	protein_coding	1	109756540	109780791	1	seryl-tRNA synthetase [Source:HGNC Symbol;Acc:10537]	238.889	234.814	234.68	527.19	266.523	297.715	409.991	362.298	363.17	317.945	244.189	327.251	173.426	165.772	186.563	138.703	151.363	146.575	0.485142	0.565439	0.243062	-0.481029	-0.748819	0.0298815	0.0100202	0.281295	0.0401625	0.00121645		374	ENSG00000033867	SLC4A7	protein_coding	3	27414214	27525911	-1	solute carrier family 4, sodium bicarbonate cotransporter, member 7 [Source:HGNC Symbol;Acc:11033]	26.0416	61.8323	21.3905
375	ENSG00000031823	RANBP3	protein_coding	19	5916150	5978153	-1	RAN binding protein 3 [Source:HGNC Symbol;Acc:9850]	277.325	237.094	217.838	135.074	95.1867	67.928	104.894	95.5274	87.3905	88.6046	74.9509	98.6334	67.2078	66.0707	73.2938	61.4217	67.0909	65.6493	-1.46528	-1.47747	-1.53924	-1.87333	-1.96256	2.447e-12	1.21891e-12	1.21596e-13	3.46714e-16	1.67644e-17		375	ENSG00000034053	APBA2	protein_coding	15	29129629	29410518	1	amyloid beta (A4) precursor protein-binding, family A, member 2 [Source:HGNC Symbol;Acc:579]	135.052	115.712	144.386
376	ENSG00000032219	ARID4A	protein_coding	14	58765103	58840605	1	AT rich interactive domain 4A (RBP1-like) [Source:HGNC Symbol;Acc:9885]	62.0006	60.7875	75.9899	9.37967	24.764	29.9955	19.4277	20.3398	22.4583	15.6781	20.3824	14.3731	29.0029	29.5515	23.8095	37.8992	31.9194	33.488	-1.57374	-1.77908	-1.92481	-1.32813	-0.997358	6.69948e-09	4.39772e-11	9.40987e-13	6.73218e-06	0.000746479		376	ENSG00000034152	MAP2K3	protein_coding	17	21187984	21218552	1	mitogen-activated protein kinase kinase 3 [Source:HGNC Symbol;Acc:6843]	124.835	61.256	131.908
377	ENSG00000032389	TSSC1	protein_coding	2	3192696	3381653	-1	tumor suppressing subtransferable candidate 1 [Source:HGNC Symbol;Acc:12383]	11.561	10.7689	8.05191	26.8971	17.5154	13.3178	36.7676	32.2267	31.5304	38.553	34.4143	42.0676	30.7118	32.2475	39.6094	25.5382	30.4156	28.121	0.713462	1.62549	1.87512	1.70864	1.42029	0.00446388	6.17732e-11	5.88954e-14	4.61932e-11	4.25242e-08		377	ENSG00000034510	TMSB10	protein_coding	2	85132749	85133795	1	thymosin beta 10 [Source:HGNC Symbol;Acc:11879]	1264.29	413.549	1152.04
378	ENSG00000032444	PNPLA6	protein_coding	19	7598890	7626650	1	patatin-like phospholipase domain containing 6 [Source:HGNC Symbol;Acc:16268]	54.6118	45.7234	45.5188	53.2386	50.6811	30.4973	73.5834	62.3594	63.0443	51.0563	52.7722	68.2095	68.0129	69.8172	86.2773	67.8976	74.0626	76.3429	-0.314925	0.33451	0.199046	0.572124	0.533184	0.165104	0.137299	0.384025	0.0142715	0.0230545		378	ENSG00000034533	ASTE1	protein_coding	3	130732719	130746493	-1	asteroid homolog 1 (Drosophila) [Source:HGNC Symbol;Acc:25021]	33.4107	21.235	33.3267
379	ENSG00000032742	IFT88	protein_coding	13	21140585	21265503	1	intraflagellar transport 88 homolog (Chlamydomonas) [Source:HGNC Symbol;Acc:20606]	4.26546	6.71475	4.2608	2.876	4.3337	6.23282	2.38621	2.7616	3.20379	2.18148	2.64287	2.07834	2.34981	2.62602	2.81618	2.73207	2.42497	3.15583	-0.116861	-0.888576	-1.08575	-1.0178	-0.923732	0.752365	0.00742563	0.000910337	0.00425922	0.00981048		379	ENSG00000034677	RNF19A	protein_coding	8	101269288	101348446	-1	ring finger protein 19A, E3 ubiquitin protein ligase [Source:HGNC Symbol;Acc:13432]	190.1	243.612	109.141
380	ENSG00000033011	ALG1	protein_coding	16	5083703	5137380	1	asparagine-linked glycosylation 1, beta-1,4-mannosyltransferase homolog (S. cerevisiae) [Source:HGNC Symbol;Acc:18294]	16.4323	16.0067	14.2505	54.9028	33.4534	31.3971	36.6003	41.3921	37.0752	31.5027	31.3476	32.7934	12.7128	16.365	15.6667	9.52744	11.8553	9.82669	1.20417	1.18288	1.01912	-0.110978	-0.630895	6.21867e-08	8.46916e-08	3.53115e-06	0.662993	0.00774212		380	ENSG00000034693	PEX3	protein_coding	6	143771944	143811147	1	peroxisomal biogenesis factor 3 [Source:HGNC Symbol;Acc:8858]	4.31579	2.67959	3.54251
381	ENSG00000033030	ZCCHC8	protein_coding	12	122957417	122985518	-1	zinc finger, CCHC domain containing 8 [Source:HGNC Symbol;Acc:25265]	71.5105	65.4752	75.3524	42.0941	62.4002	74.3069	74.1714	68.4397	82.2835	50.0516	50.918	49.2541	40.719	39.5829	39.5362	47.4282	40.717	42.0911	-0.231426	-0.007356	-0.524083	-0.878363	-0.756033	0.258778	0.973203	0.0063694	1.97078e-05	0.000253084		381	ENSG00000034713	GABARAPL2	protein_coding	16	75600249	75611779	1	GABA(A) receptor-associated protein-like 2 [Source:HGNC Symbol;Acc:13291]	37.2274	39.4447	30.5739
382	ENSG00000033050	ABCF2	protein_coding	7	150904923	150924316	-1	ATP-binding cassette, sub-family F (GCN20), member 2 [Source:HGNC Symbol;Acc:71]	25.2431	30.4571	39.1524	294.724	212.919	253.16	266.54	267.827	262.299	187.016	171.501	195.789	55.508	57.2473	63.5652	32.9681	28.8929	34.1312	2.9255	2.9625	2.49735	0.838456	-0.0378239	6.01963e-48	3.42473e-49	6.28917e-37	2.4796e-05	0.866645		382	ENSG00000035115	SH3YL1	protein_coding	2	217730	266398	-1	SH3 domain containing, Ysc84-like 1 (S. cerevisiae) [Source:HGNC Symbol;Acc:29546]	65.3241	20.1113	45.5337
383	ENSG00000033100	CHPF2	protein_coding	7	150929575	150935908	1	chondroitin polymerizing factor 2 [Source:HGNC Symbol;Acc:29270]	83.7242	71.71	63.0424	106.216	82.0535	60.9977	130.923	109.892	110.039	82.2292	72.094	101.513	41.9452	44.7124	49.7112	50.0841	49.5522	50.4531	0.0156913	0.559333	0.139261	-0.726708	-0.58823	0.94888	0.00897093	0.535959	0.00127271	0.00967652		383	ENSG00000035141	FAM136A	protein_coding	2	70523107	70529222	-1	family with sequence similarity 136, member A [Source:HGNC Symbol;Acc:25911]	73.4554	71.11	78.8376
384	ENSG00000033170	FUT8	protein_coding	14	65877310	66210839	1	fucosyltransferase 8 (alpha (1,6) fucosyltransferase) [Source:HGNC Symbol;Acc:4019]	9.62641	8.03236	8.8571	13.3668	25.2541	20.5245	11.1555	16.8578	13.5447	16.1062	21.1239	13.1962	30.9747	34.0332	33.6478	33.6012	32.145	41.4881	1.05156	0.544188	0.986476	1.84467	1.96617	1.98845e-05	0.0282052	5.05568e-05	7.95412e-13	2.86204e-14		384	ENSG00000035403	VCL	protein_coding	10	75757872	75879918	1	vinculin [Source:HGNC Symbol;Acc:12665]	12.918	24.8655	19.6756
385	ENSG00000033178	UBA6	protein_coding	4	68481479	68566897	-1	ubiquitin-like modifier activating enzyme 6 [Source:HGNC Symbol;Acc:25581]	38.5057	52.3751	33.9858	27.4527	71.2224	90.5707	63.8511	47.2354	67.4065	30.9484	43.7119	30.4739	70.5928	79.9361	51.8616	74.4657	85.908	61.1869	0.649431	0.465007	-0.183533	0.644273	0.778573	0.0343657	0.129897	0.559088	0.0446901	0.0148232		385	ENSG00000035499	DEPDC1B	protein_coding	5	59892739	59996017	-1	DEP domain containing 1B [Source:HGNC Symbol;Acc:24902]	0.176155	0.489818	0.451276
386	ENSG00000033327	GAB2	protein_coding	11	77926343	78129394	-1	GRB2-associated binding protein 2 [Source:HGNC Symbol;Acc:14458]	32.0492	30.0263	32.9793	11.8308	16.6899	12.1004	7.45691	8.33284	6.4393	4.30179	5.70403	4.05651	19.5543	19.345	14.7941	74.9655	78.915	67.3377	-1.34202	-2.2684	-2.71701	-0.878459	1.16735	6.70016e-11	8.62908e-28	2.26213e-38	7.79741e-05	1.25601e-07		386	ENSG00000035664	DAPK2	protein_coding	15	64199235	64364232	-1	death-associated protein kinase 2 [Source:HGNC Symbol;Acc:2675]	5.314	4.00498	6.47581
387	ENSG00000033627	ATP6V0A1	protein_coding	17	40610862	40674629	1	ATPase, H+ transporting, lysosomal V0 subunit a1 [Source:HGNC Symbol;Acc:865]	9.46325	5.54917	8.55515	12.6478	8.84798	7.35278	21.7742	17.5782	18.8421	25.2195	24.033	25.8665	29.5287	25.3149	27.5766	28.8201	20.5089	23.7592	0.133585	1.17655	1.61554	1.75515	1.58487	0.625236	1.78104e-06	6.25928e-11	1.19511e-11	9.00813e-10		387	ENSG00000035681	NSMAF	protein_coding	8	59496063	59572403	-1	neutral sphingomyelinase (N-SMase) activation associated factor [Source:HGNC Symbol;Acc:8017]	32.3538	32.0975	30.6868
388	ENSG00000033800	PIAS1	protein_coding	15	68346517	68483096	1	protein inhibitor of activated STAT, 1 [Source:HGNC Symbol;Acc:2752]	27.1078	24.4518	39.5886	11.2098	17.7733	23.86	17.3398	21.2523	21.9507	21.8555	22.607	18.5298	26.7516	21.1832	25.5833	29.7196	25.1896	35.4779	-0.74757	-0.666396	-0.56095	-0.367614	-0.0680285	0.00339155	0.00855967	0.0270924	0.190204	0.820542		388	ENSG00000035687	ADSS	protein_coding	1	244571796	244615436	-1	adenylosuccinate synthase [Source:HGNC Symbol;Acc:292]	81.4126	74.8269	74.122
389	ENSG00000033867	SLC4A7	protein_coding	3	27414214	27525911	-1	solute carrier family 4, sodium bicarbonate cotransporter, member 7 [Source:HGNC Symbol;Acc:11033]	20.2551	28.1513	27.6784	12.942	66.5533	97.5583	35.0376	24.5663	38.3503	16.7994	22.3978	19.7066	31.2212	33.2805	15.0318	29.2199	37.9348	19.5782	1.33556	0.295182	-0.327596	0.00239317	0.133254	0.00207391	0.509372	0.45358	0.996326	0.786405		389	ENSG00000035720	STAP1	protein_coding	4	68424446	68473055	1	signal transducing adaptor family member 1 [Source:HGNC Symbol;Acc:24133]	1.11565	1.06607	1.01537
390	ENSG00000034053	APBA2	protein_coding	15	29129629	29410518	1	amyloid beta (A4) precursor protein-binding, family A, member 2 [Source:HGNC Symbol;Acc:579]	139.082	119.067	111.083	47.3559	44.3947	25.3452	19.4874	16.9538	18.398	12.7219	12.8151	18.5298	11.8476	10.154	13.8432	4.61454	5.03793	4.16087	-1.85212	-2.86341	-3.14076	-3.41133	-4.78704	1.26735e-15	5.64649e-34	5.89885e-40	5.16725e-37	1.79182e-62		390	ENSG00000035862	TIMP2	protein_coding	17	76849059	76921469	-1	TIMP metallopeptidase inhibitor 2 [Source:HGNC Symbol;Acc:11821]	13.5639	10.6896	26.1289
391	ENSG00000034152	MAP2K3	protein_coding	17	21187984	21218552	1	mitogen-activated protein kinase kinase 3 [Source:HGNC Symbol;Acc:6843]	110.389	93.4491	107.761	305.378	226.204	175.249	187.258	160.029	154.734	181.307	171.672	213.343	99.4313	98.2657	99.6818	64.2704	79.7233	71.8403	1.01393	0.565602	0.796801	-0.119357	-0.581352	4.48816e-07	0.00479956	6.03786e-05	0.600416	0.00638285		391	ENSG00000035928	RFC1	protein_coding	4	39289076	39367995	-1	replication factor C (activator 1) 1, 145kDa [Source:HGNC Symbol;Acc:9969]	83.2038	108.394	84.3434
392	ENSG00000034510	TMSB10	protein_coding	2	85132749	85133795	1	thymosin beta 10 [Source:HGNC Symbol;Acc:11879]	1296.56	1125.27	1126.43	1171.35	480.525	390.428	540.994	673.783	406.311	1297.9	1036.37	1036.31	2021.59	2096.77	2337.28	3335.81	4174.37	4421.8	-1.02314	-1.31124	-0.120384	0.81459	1.70013	0.000506839	6.06881e-06	0.706799	0.0106631	9.5283e-08		392	ENSG00000036054	TBC1D23	protein_coding	3	99979844	100044095	1	TBC1 domain family, member 23 [Source:HGNC Symbol;Acc:25622]	48.8242	49.9902	39.6446
393	ENSG00000034533	ASTE1	protein_coding	3	130732719	130746493	-1	asteroid homolog 1 (Drosophila) [Source:HGNC Symbol;Acc:25021]	26.7116	22.5514	25.2629	11.5367	14.7036	14.6325	10.6783	12.1991	12.149	12.9054	13.6707	10.8424	6.98369	8.38576	6.83929	7.36327	8.75998	8.16093	-0.90156	-1.16283	-1.00672	-1.7985	-1.66837	8.34984e-06	6.29669e-09	4.41812e-07	2.64842e-16	2.84101e-14		393	ENSG00000036257	CUL3	protein_coding	2	225334867	225450110	-1	cullin 3 [Source:HGNC Symbol;Acc:2553]	268.108	211.774	208.58
394	ENSG00000034677	RNF19A	protein_coding	8	101269288	101348446	-1	ring finger protein 19A, E3 ubiquitin protein ligase [Source:HGNC Symbol;Acc:13432]	126.169	160.318	132.051	175.665	457.49	736.569	354.651	255.22	333.163	194.376	225.689	186.8	495.99	365.577	294.784	294.281	250.167	248.285	1.82342	1.08013	0.551646	1.41067	0.871595	1.15151e-08	0.00055103	0.0791994	1.78456e-05	0.00845912		394	ENSG00000036448	MYOM2	protein_coding	8	1993155	2113475	1	myomesin 2 [Source:HGNC Symbol;Acc:7614]	4.69746	28.8416	1.03793
395	ENSG00000034693	PEX3	protein_coding	6	143771944	143811147	1	peroxisomal biogenesis factor 3 [Source:HGNC Symbol;Acc:8858]	2.40078	3.39412	2.85172	12.5498	14.9603	19.0374	20.1024	19.0431	19.4121	28.5412	27.9878	15.7753	28.2692	27.2707	21.2484	19.8034	18.2711	17.9701	2.40554	2.66136	3.08459	3.0962	2.64604	1.81778e-21	9.64509e-26	3.30843e-33	1.25034e-31	5.11752e-24		395	ENSG00000036549	ZZZ3	protein_coding	1	78028101	78149104	-1	zinc finger, ZZ-type containing 3 [Source:HGNC Symbol;Acc:24523]	66.381	48.1174	55.8454
396	ENSG00000034713	GABARAPL2	protein_coding	16	75600249	75611779	1	GABA(A) receptor-associated protein-like 2 [Source:HGNC Symbol;Acc:13291]	29.8815	33.3711	24.8603	49.3495	49.8118	48.6452	43.1507	41.7122	39.5557	53.8233	54.2073	47.1257	51.7286	53.2032	47.8385	76.7646	86.1335	74.7951	0.678253	0.362365	0.796252	0.743409	1.38278	5.40715e-05	0.0327021	1.54279e-06	2.3075e-05	3.01529e-15		396	ENSG00000037042	TUBG2	protein_coding	17	40811323	40819024	1	tubulin, gamma 2 [Source:HGNC Symbol;Acc:12419]	7.43021	5.88588	8.23353
397	ENSG00000035115	SH3YL1	protein_coding	2	217730	266398	-1	SH3 domain containing, Ysc84-like 1 (S. cerevisiae) [Source:HGNC Symbol;Acc:29546]	59.2269	19.0294	55.1556	27.1259	29.4589	52.0782	28.6544	20.2437	30.9594	18.4304	14.3361	17.5532	45.3036	18.8373	31.49	60.722	16.5612	50.7345	-0.258292	-0.822804	-1.47573	-0.534203	-0.106755	0.546952	0.0374482	0.000133609	0.221281	0.818165		397	ENSG00000037241	RPL26L1	protein_coding	5	172385732	172396774	1	ribosomal protein L26-like 1 [Source:HGNC Symbol;Acc:17050]	16.186	8.44071	14.7026
398	ENSG00000035141	FAM136A	protein_coding	2	70523107	70529222	-1	family with sequence similarity 136, member A [Source:HGNC Symbol;Acc:25911]	73.888	79.8422	71.9304	128.864	97.4826	90.7872	105.749	131.236	98.2374	120.176	134.026	84.0583	64.2168	78.9032	67.1478	53.7076	52.7855	58.9541	0.366758	0.430106	0.628351	-0.153712	-0.497631	0.0856931	0.0398589	0.0022865	0.510515	0.0248006		398	ENSG00000037280	FLT4	protein_coding	5	180028506	180076624	-1	fms-related tyrosine kinase 4 [Source:HGNC Symbol;Acc:3767]	8.57287	8.78791	21.6161
399	ENSG00000035403	VCL	protein_coding	10	75757872	75879918	1	vinculin [Source:HGNC Symbol;Acc:12665]	15.8265	10.0848	19.7272	8.23581	20.2498	24.7852	25.9699	33.1152	36.2568	22.2429	25.6301	25.0653	21.707	21.761	23.1329	26.9209	30.3028	27.9401	0.28319	1.00314	0.649863	0.48983	0.844804	0.366583	0.000692339	0.0282368	0.124528	0.00695663		399	ENSG00000037474	NSUN2	protein_coding	5	6599352	6633404	-1	NOP2/Sun RNA methyltransferase family, member 2 [Source:HGNC Symbol;Acc:25994]	111.917	97.2144	106.591
400	ENSG00000035499	DEPDC1B	protein_coding	5	59892739	59996017	-1	DEP domain containing 1B [Source:HGNC Symbol;Acc:24902]	0.372936	0.658806	0.570344	0.0653635	0.541713	0.413898	0.676093	1.22471	0.539252	1.87566	4.92448	1.82794	27.1296	35.4338	24.5044	35.0505	42.3524	37.488	-0.645583	0.423235	2.57358	5.70892	6.11144	0.189937	0.372135	4.25736e-09	7.64991e-31	4.50992e-34		400	ENSG00000037637	FBXO42	protein_coding	1	16573334	16678949	-1	F-box protein 42 [Source:HGNC Symbol;Acc:29249]	40.8386	59.2103	44.8568
401	ENSG00000035664	DAPK2	protein_coding	15	64199235	64364232	-1	death-associated protein kinase 2 [Source:HGNC Symbol;Acc:2675]	1.77145	1.95108	1.17424	1.89554	2.73436	1.92341	0.0994255	0.504293	0.380648	0.203876	0.494349	0.375603	1.49533	1.19046	1.57267	2.41555	2.55656	2.5528	0.226904	-2.53234	-2.05388	-0.250213	0.569862	0.657224	2.42854e-07	1.32448e-05	0.63517	0.257782		401	ENSG00000037749	MFAP3	protein_coding	5	153418466	153600038	1	microfibrillar-associated protein 3 [Source:HGNC Symbol;Acc:7034]	24.7204	32.4432	24.6622
402	ENSG00000035681	NSMAF	protein_coding	8	59496063	59572403	-1	neutral sphingomyelinase (N-SMase) activation associated factor [Source:HGNC Symbol;Acc:8017]	33.0748	38.0587	29.8256	72.2267	84.2493	93.3463	64.4675	72.2579	70.6737	57.8397	60.7859	51.5077	42.8717	46.9883	36.7749	45.0792	53.3118	45.7696	1.26375	0.94057	0.756916	0.274888	0.46415	1.64419e-12	1.14345e-07	1.86286e-05	0.15846	0.014944		402	ENSG00000037757	MRI1	protein_coding	19	13875346	13885096	1	methylthioribose-1-phosphate isomerase homolog (S. cerevisiae) [Source:HGNC Symbol;Acc:28469]	14.4923	17.1753	12.0491
403	ENSG00000035687	ADSS	protein_coding	1	244571796	244615436	-1	adenylosuccinate synthase [Source:HGNC Symbol;Acc:292]	75.6594	76.6242	64.2811	55.9512	82.3404	113.457	77.7706	72.6422	87.2002	47.8294	62.0218	41.8172	43.9069	50.0345	42.0232	43.9631	39.5139	40.9856	0.257541	0.0714897	-0.470136	-0.721934	-0.846641	0.267608	0.767301	0.0311497	0.00195998	0.000276588		403	ENSG00000037897	METTL1	protein_coding	12	58162254	58166576	-1	methyltransferase like 1 [Source:HGNC Symbol;Acc:7030]	13.7107	4.81174	13.1547
404	ENSG00000035720	STAP1	protein_coding	4	68424446	68473055	1	signal transducing adaptor family member 1 [Source:HGNC Symbol;Acc:24133]	1.95791	1.44431	3.22076	1.17654	1.18661	3.11641	1.39196	0.720418	2.31561	1.89605	2.43372	2.15346	5.8663	7.63297	8.00965	19.7409	27.859	33.2468	-0.0469434	-0.469534	0.048746	1.64544	3.55381	0.925413	0.302571	0.919233	0.000340007	1.65541e-13		404	ENSG00000038002	AGA	protein_coding	4	178351924	178363657	-1	aspartylglucosaminidase [Source:HGNC Symbol;Acc:318]	22.2249	12.0438	13.7413
405	ENSG00000035862	TIMP2	protein_coding	17	76849059	76921469	-1	TIMP metallopeptidase inhibitor 2 [Source:HGNC Symbol;Acc:11821]	13.6821	16.7996	23.0821	1.37263	1.67441	3.87117	0.914715	0.768446	0.761297	1.26403	1.33094	2.25362	2.85921	3.04619	4.20598	6.51367	7.29372	9.02527	-2.8498	-4.35342	-3.49373	-2.46079	-1.28836	1.55418e-14	3.16102e-28	1.9176e-20	1.08452e-09	0.00109997		405	ENSG00000038210	PI4K2B	protein_coding	4	25162263	25280714	1	phosphatidylinositol 4-kinase type 2 beta [Source:HGNC Symbol;Acc:18215]	16.0301	14.781	12.9516
406	ENSG00000035928	RFC1	protein_coding	4	39289076	39367995	-1	replication factor C (activator 1) 1, 145kDa [Source:HGNC Symbol;Acc:9969]	96.2408	86.5823	104.742	49.088	57.6022	68.0011	105.928	100.738	108.58	114.069	112.255	86.9647	121.845	113.392	118.023	116.43	101.905	124.203	-0.751948	0.0263358	0.123646	0.243253	0.200785	1.90691e-05	0.896323	0.513273	0.217184	0.312523		406	ENSG00000038219	BOD1L1	protein_coding	4	13570362	13629347	-1	biorientation of chromosomes in cell division 1-like 1 [Source:HGNC Symbol;Acc:31792]	88.5178	175.614	93.3464
407	ENSG00000036054	TBC1D23	protein_coding	3	99979844	100044095	1	TBC1 domain family, member 23 [Source:HGNC Symbol;Acc:25622]	27.6672	41.4541	32.6773	8.62799	25.3057	35.3275	19.8254	14.5765	20.3013	9.43947	11.389	8.26327	21.1976	19.8702	11.0453	19.6243	27.859	16.141	-0.428152	-0.94732	-1.78448	-1.02394	-0.731481	0.243827	0.00636031	1.86702e-07	0.00653142	0.054677		407	ENSG00000038274	MAT2B	protein_coding	5	162930120	162946342	1	methionine adenosyltransferase II, beta [Source:HGNC Symbol;Acc:6905]	103.374	83.5283	90.21
408	ENSG00000036257	CUL3	protein_coding	2	225334867	225450110	-1	cullin 3 [Source:HGNC Symbol;Acc:2553]	216.629	243.505	174.29	75.691	113.218	149.831	102.488	92.7658	108.326	87.8706	93.394	65.0294	99.382	100.139	76.2014	83.4282	82.3927	76.1419	-0.869978	-1.15266	-1.34093	-1.25289	-1.43754	4.28317e-05	3.79674e-08	1.31606e-10	4.31022e-08	3.66041e-10		408	ENSG00000038358	EDC4	protein_coding	16	67906926	67918406	1	enhancer of mRNA decapping 4 [Source:HGNC Symbol;Acc:17157]	196.316	277.78	220.072
409	ENSG00000036448	MYOM2	protein_coding	8	1993155	2113475	1	myomesin 2 [Source:HGNC Symbol;Acc:7614]	2.00453	7.32288	1.10714	1.17654	3.99836	2.45904	0.278391	2.54548	1.04678	0.652404	2.11049	2.40386	1.39674	2.74857	6.30897	1.04952	7.65088	2.91462	-0.576915	-1.5845	-0.981164	-0.0309918	0.103511	0.462582	0.032007	0.187092	0.97236	0.905362		409	ENSG00000038382	TRIO	protein_coding	5	14143811	14532235	1	trio Rho guanine nucleotide exchange factor [Source:HGNC Symbol;Acc:12303]	4.52131	23.0214	8.57424
410	ENSG00000036549	ZZZ3	protein_coding	1	78028101	78149104	-1	zinc finger, ZZ-type containing 3 [Source:HGNC Symbol;Acc:24523]	64.518	69.1493	69.1793	34.9041	64.0511	94.9045	59.5559	59.0983	72.4184	41.2849	45.8414	35.507	36.9068	37.1495	29.7527	27.8039	23.6482	26.5331	0.00566771	-0.151338	-0.696897	-1.02113	-1.42973	0.984249	0.569159	0.00427498	0.00010566	6.06627e-08		410	ENSG00000038532	CLEC16A	protein_coding	16	11038345	11276046	1	C-type lectin domain family 16, member A [Source:HGNC Symbol;Acc:29013]	13.1529	17.6911	12.4778
411	ENSG00000037042	TUBG2	protein_coding	17	40811323	40819024	1	tubulin, gamma 2 [Source:HGNC Symbol;Acc:12419]	8.23769	4.22041	6.90451	10.2676	6.21345	4.78004	8.4979	6.75344	6.5868	13.8834	11.1274	12.6841	12.2542	7.95842	11.0409	11.7914	10.4588	9.451	-0.0534091	0.0622883	0.884797	0.641	0.663055	0.877617	0.855373	0.00388305	0.0508135	0.0434519		411	ENSG00000039068	CDH1	protein_coding	16	68771128	68869445	1	cadherin 1, type 1, E-cadherin (epithelial) [Source:HGNC Symbol;Acc:1748]	3.25886	0.662695	2.50458
412	ENSG00000037241	RPL26L1	protein_coding	5	172385732	172396774	1	ribosomal protein L26-like 1 [Source:HGNC Symbol;Acc:17050]	14.0331	15.2757	12.9609	23.1197	11.3396	15.4418	28.8207	33.1498	28.0427	52.4516	45.6967	35.4963	24.3484	25.4314	27.5391	16.972	16.5081	17.657	0.16166	0.968513	1.65832	0.821167	0.225401	0.515523	2.08677e-05	4.71365e-13	0.000633407	0.374936		412	ENSG00000039123	SKIV2L2	protein_coding	5	54603588	54721409	1	superkiller viralicidic activity 2-like 2 (S. cerevisiae) [Source:HGNC Symbol;Acc:18734]	36.464	52.5258	35.9667
413	ENSG00000037280	FLT4	protein_coding	5	180028506	180076624	-1	fms-related tyrosine kinase 4 [Source:HGNC Symbol;Acc:3767]	7.06248	4.5863	21.5389	2.22236	1.77991	4.84505	2.58506	1.70499	5.64629	1.85527	2.09148	7.76247	2.69488	2.0658	6.72957	2.13235	1.74824	4.8644	-1.77097	-1.60592	-1.71576	-1.59272	-1.99454	0.00555327	0.0110797	0.00630335	0.0215835	0.00428092		413	ENSG00000039319	ZFYVE16	protein_coding	5	79703832	79775169	1	zinc finger, FYVE domain containing 16 [Source:HGNC Symbol;Acc:20756]	7.92697	8.58622	9.29628
414	ENSG00000037474	NSUN2	protein_coding	5	6599352	6633404	-1	NOP2/Sun RNA methyltransferase family, member 2 [Source:HGNC Symbol;Acc:25994]	105.774	103.965	108.499	200.176	225.636	268.571	208.654	225.059	217.16	172.867	183.499	164.514	94.2059	112.061	102.224	72.6832	66.0758	70.3529	1.09833	0.916447	0.708182	-0.0972378	-0.656349	2.38453e-11	1.96047e-08	1.35044e-05	0.604229	0.000156705		414	ENSG00000039523	FAM65A	protein_coding	16	67552321	67580689	1	family with sequence similarity 65, member A [Source:HGNC Symbol;Acc:25836]	21.4909	52.0359	24.8879
415	ENSG00000037637	FBXO42	protein_coding	1	16573334	16678949	-1	F-box protein 42 [Source:HGNC Symbol;Acc:29249]	40.4636	41.2007	45.8959	38.0089	34.1021	30.0929	32.1741	33.3554	31.6255	40.6937	38.1409	39.3131	59.5668	56.3019	61.1147	58.0732	64.2336	66.3327	-0.427838	-0.495025	-0.147778	0.419403	0.511917	0.0136011	0.00363787	0.40979	0.0223913	0.00508324		415	ENSG00000040199	PHLPP2	protein_coding	16	71671738	71758604	-1	PH domain and leucine rich repeat protein phosphatase 2 [Source:HGNC Symbol;Acc:29149]	24.691	22.2435	26.2417
416	ENSG00000037749	MFAP3	protein_coding	5	153418466	153600038	1	microfibrillar-associated protein 3 [Source:HGNC Symbol;Acc:7034]	24.101	25.8961	24.8267	15.0336	28.0917	41.3412	28.4556	24.038	29.9443	16.6975	17.3212	12.3448	16.7773	19.1174	13.6969	21.69	21.2984	19.0757	0.246732	0.0764525	-0.675451	-0.647609	-0.320294	0.382821	0.793345	0.00952347	0.0222956	0.272553		416	ENSG00000040275	SPDL1	protein_coding	5	169010638	169031782	1	spindle apparatus coiled-coil protein 1 [Source:HGNC Symbol;Acc:26010]	6.1067	8.24046	8.01014
417	ENSG00000037757	MRI1	protein_coding	19	13875346	13885096	1	methylthioribose-1-phosphate isomerase homolog (S. cerevisiae) [Source:HGNC Symbol;Acc:28469]	16.3169	11.3011	14.527	41.4114	35.061	29.7143	38.6982	29.5393	31.1497	50.748	37.7036	48.3527	53.3554	44.5921	52.8368	50.5882	39.2883	41.2067	1.20085	1.10574	1.62648	1.78874	1.58876	3.51808e-08	3.09881e-07	7.48058e-14	4.25076e-15	2.96155e-12		417	ENSG00000040341	STAU2	protein_coding	8	74332604	74659943	-1	staufen, RNA binding protein, homolog 2 (Drosophila) [Source:HGNC Symbol;Acc:11371]	5.90119	10.8621	8.01014
418	ENSG00000037897	METTL1	protein_coding	12	58162254	58166576	-1	methyltransferase like 1 [Source:HGNC Symbol;Acc:7030]	14.3578	12.644	11.0043	85.3645	42.5007	45.7319	52.6558	53.5506	48.7801	48.4575	40.9156	45.4978	13.6059	14.1105	16.2934	5.06433	4.36119	5.38702	2.04962	1.90105	1.77694	0.16379	-1.40613	3.59852e-17	3.05591e-15	1.20653e-13	0.542732	3.02415e-08		418	ENSG00000040487	PQLC2	protein_coding	1	19638820	19655794	1	PQ loop repeat containing 2 [Source:HGNC Symbol;Acc:26001]	2.23129	2.67959	3.63277
419	ENSG00000038002	AGA	protein_coding	4	178351924	178363657	-1	aspartylglucosaminidase [Source:HGNC Symbol;Acc:318]	15.8265	13.2015	12.3127	11.4059	11.1438	11.0779	22.2315	16.2814	12.3394	20.0003	14.5643	14.4983	11.6504	11.0118	8.04622	9.71219	8.87277	5.82924	-0.353414	0.113008	0.17828	-0.480528	-0.806083	0.191129	0.689404	0.514905	0.0877827	0.00366635		419	ENSG00000040531	CTNS	protein_coding	17	3539762	3564836	1	cystinosin, lysosomal cystine transporter [Source:HGNC Symbol;Acc:2518]	5.43144	4.84055	8.28091
420	ENSG00000038210	PI4K2B	protein_coding	4	25162263	25280714	1	phosphatidylinositol 4-kinase type 2 beta [Source:HGNC Symbol;Acc:18215]	12.2603	14.2403	12.1785	18.3345	33.2509	44.3845	35.1569	19.2832	31.8159	24.1389	22.3408	21.3843	58.8273	55.234	35.0925	53.0589	63.4253	46.5334	1.32922	1.07049	0.794823	1.89146	2.02425	9.00452e-07	6.5328e-05	0.00295415	2.41958e-11	1.11212e-12		420	ENSG00000040608	RTN4R	protein_coding	22	20228938	20270769	-1	reticulon 4 receptor [Source:HGNC Symbol;Acc:18601]	1.99642	0.835571	2.3692
421	ENSG00000038219	BOD1L1	protein_coding	4	13570362	13629347	-1	biorientation of chromosomes in cell division 1-like 1 [Source:HGNC Symbol;Acc:31792]	96.707	102.014	150.571	31.3745	84.4298	95.6349	86.54	96.9443	106.645	63.1405	76.7572	70.5383	58.548	53.851	56.4516	63.3541	45.7737	64.3025	-0.690923	-0.346365	-0.730223	-1.10802	-1.06662	0.0121857	0.220381	0.00690865	0.000148537	0.000267026		421	ENSG00000040633	PHF23	protein_coding	17	7138347	7143041	-1	PHD finger protein 23 [Source:HGNC Symbol;Acc:28428]	23.9571	9.94042	31.4765
422	ENSG00000038274	MAT2B	protein_coding	5	162930120	162946342	1	methionine adenosyltransferase II, beta [Source:HGNC Symbol;Acc:6905]	90.1573	100.569	99.3404	56.1473	132.668	132.399	125.395	95.8396	103.378	88.0949	95.2383	88.8427	140.265	121.812	87.9782	86.8933	98.5404	78.4937	0.129614	0.050727	-0.109788	0.214525	-0.188635	0.617771	0.846451	0.662628	0.417332	0.47982		422	ENSG00000040933	INPP4A	protein_coding	2	99061317	99207496	1	inositol polyphosphate-4-phosphatase, type I, 107kDa [Source:HGNC Symbol;Acc:6074]	48.0609	69.4389	43.5255
423	ENSG00000038358	EDC4	protein_coding	16	67906926	67918406	1	enhancer of mRNA decapping 4 [Source:HGNC Symbol;Acc:17157]	366.605	337.003	351.386	152.362	115.835	93.6555	148.233	126.384	119.801	104.226	102.314	125.966	108.256	106.794	120.599	129.323	136.028	134.367	-1.71993	-1.55617	-1.72447	-1.70269	-1.45055	5.57081e-20	8.59349e-17	2.77945e-20	1.26199e-16	1.53481e-12		423	ENSG00000041357	PSMA4	protein_coding	15	78832747	78841604	1	proteasome (prosome, macropain) subunit, alpha type, 4 [Source:HGNC Symbol;Acc:9533]	109.069	94.0162	117.512
424	ENSG00000038382	TRIO	protein_coding	5	14143811	14532235	1	trio Rho guanine nucleotide exchange factor [Source:HGNC Symbol;Acc:12303]	4.82486	9.45133	10.4004	4.60813	11.6855	10.9805	10.7777	16.0653	17.8588	5.81047	9.73488	8.61383	5.04469	7.54544	8.00965	9.82881	11.9557	10.7137	0.143028	0.753013	0.0169439	-0.317145	0.338722	0.706964	0.0303848	0.964815	0.407658	0.373415		424	ENSG00000041802	LSG1	protein_coding	3	194361517	194393206	-1	large subunit GTPase 1 homolog (S. cerevisiae) [Source:HGNC Symbol;Acc:25652]	169.578	99.8652	160.09
425	ENSG00000038532	CLEC16A	protein_coding	16	11038345	11276046	1	C-type lectin domain family 16, member A [Source:HGNC Symbol;Acc:29013]	22.9822	23.6917	19.4588	38.0743	37.8167	32.065	50.528	44.4978	48.5644	39.8578	40.8408	44.9221	47.6699	45.2026	40.1397	37.3661	35.2091	32.1814	0.588175	1.02037	0.906501	0.956707	0.615265	0.000879579	4.59688e-09	1.72311e-07	1.75419e-07	0.000892913		425	ENSG00000041880	PARP3	protein_coding	3	51976361	51982883	1	poly (ADP-ribose) polymerase family, member 3 [Source:HGNC Symbol;Acc:273]	7.36914	7.11676	7.87476
426	ENSG00000039068	CDH1	protein_coding	16	68771128	68869445	1	cadherin 1, type 1, E-cadherin (epithelial) [Source:HGNC Symbol;Acc:1748]	2.56394	2.91395	2.48267	1.60141	3.0955	4.11464	1.27265	1.70499	6.40758	0.632016	0.779551	7.26166	2.92493	1.85572	13.0568	1.71588	0.996307	8.64335	0.252954	0.483311	-0.137173	1.12811	0.463145	0.786035	0.590868	0.88072	0.220278	0.628153		426	ENSG00000041988	THAP3	protein_coding	1	6684926	6695646	1	THAP domain containing, apoptosis associated protein 3 [Source:HGNC Symbol;Acc:20855]	10.5026	9.79664	12.3198
427	ENSG00000039123	SKIV2L2	protein_coding	5	54603588	54721409	1	superkiller viralicidic activity 2-like 2 (S. cerevisiae) [Source:HGNC Symbol;Acc:18734]	34.1237	35.9049	27.8462	68.3049	88.1445	131.814	118.833	110.56	137.097	85.3222	99.5733	63.6522	69.9684	70.9201	60.493	62.4879	52.7667	56.1416	1.59538	1.82513	1.38904	0.99042	0.761337	7.68254e-13	2.72604e-16	2.64536e-10	1.77732e-05	0.00104924		427	ENSG00000042088	TDP1	protein_coding	14	90421283	90511106	1	tyrosyl-DNA phosphodiesterase 1 [Source:HGNC Symbol;Acc:18884]	28.8013	43.0463	30.7319
428	ENSG00000039319	ZFYVE16	protein_coding	5	79703832	79775169	1	zinc finger, FYVE domain containing 16 [Source:HGNC Symbol;Acc:20756]	4.03237	6.25866	5.20019	4.4774	12.0725	14.7056	7.21829	6.69989	8.62803	5.01535	7.71945	5.30853	7.69028	8.61335	5.48606	9.41233	8.4968	6.53277	1.09058	0.512395	0.258985	0.435601	0.606474	0.00175622	0.146609	0.471951	0.246548	0.101471		428	ENSG00000042286	AIFM2	protein_coding	10	71857979	71892690	-1	apoptosis-inducing factor, mitochondrion-associated, 2 [Source:HGNC Symbol;Acc:21411]	3.3763	3.02535	3.29431
429	ENSG00000039523	FAM65A	protein_coding	16	67552321	67580689	1	family with sequence similarity 65, member A [Source:HGNC Symbol;Acc:25836]	37.7598	34.714	37.9111	34.2178	35.4435	20.6949	22.331	20.652	20.3013	21.774	21.9985	23.4376	34.179	25.4549	29.9722	50.0936	48.3115	49.2068	-0.457314	-0.907294	-0.748137	-0.353042	0.368707	0.0290342	6.96032e-06	0.000208486	0.116826	0.100648		429	ENSG00000042317	SPATA7	protein_coding	14	88851268	88936694	1	spermatogenesis associated 7 [Source:HGNC Symbol;Acc:20423]	1.64411	1.18133	2.66253
430	ENSG00000040199	PHLPP2	protein_coding	16	71671738	71758604	-1	PH domain and leucine rich repeat protein phosphatase 2 [Source:HGNC Symbol;Acc:29149]	27.0379	28.7087	32.0063	26.8971	36.9139	39.7343	39.7304	36.5012	40.6977	28.7873	30.5546	28.5458	17.7961	15.0909	15.3793	20.7404	11.6173	17.1058	0.215625	0.308136	-0.0062187	-0.916859	-0.876734	0.336859	0.156482	0.979243	3.91685e-05	8.76914e-05		430	ENSG00000042429	MED17	protein_coding	11	93517393	93547861	1	mediator complex subunit 17 [Source:HGNC Symbol;Acc:2375]	55.7236	44.3141	54.3336
431	ENSG00000040275	SPDL1	protein_coding	5	169010638	169031782	1	spindle apparatus coiled-coil protein 1 [Source:HGNC Symbol;Acc:26010]	7.41211	9.85675	7.14607	5.62126	11.6081	13.1474	12.7861	19.2832	15.5749	18.5731	23.3675	11.4935	26.6695	35.7139	25.2907	29.8363	30.378	26.2316	0.302462	0.846531	1.20939	1.79133	1.77394	0.323307	0.00344169	2.60907e-05	3.77432e-09	5.45626e-09		431	ENSG00000042445	RETSAT	protein_coding	2	85569211	85581743	-1	retinol saturase (all-trans-retinol 13,14-reductase) [Source:HGNC Symbol;Acc:25991]	13.5346	14.781	17.1485
432	ENSG00000040341	STAU2	protein_coding	8	74332604	74659943	-1	staufen, RNA binding protein, homolog 2 (Drosophila) [Source:HGNC Symbol;Acc:11371]	4.68501	5.24511	3.4432	6.92396	13.8266	17.6272	11.2045	11.1381	11.7218	11.016	13.4815	8.49114	19.1614	23.2182	14.6231	30.0042	30.378	29.618	1.56254	1.28319	1.3401	2.03766	2.70076	5.16327e-08	6.33646e-06	2.19453e-06	9.27698e-12	6.61591e-19		432	ENSG00000042493	CAPG	protein_coding	2	85621346	85645555	-1	capping protein (actin filament), gelsolin-like [Source:HGNC Symbol;Acc:1474]	3.58181	4.17786	10.5147
433	ENSG00000040487	PQLC2	protein_coding	1	19638820	19655794	1	PQ loop repeat containing 2 [Source:HGNC Symbol;Acc:26001]	2.40078	2.88861	3.92531	3.7584	2.37322	1.80168	3.36058	4.03434	3.14035	5.30078	5.70403	6.86102	5.8663	6.12738	8.83256	5.41417	8.00805	6.19105	-0.467241	0.0198775	0.89032	1.12558	1.03517	0.200793	0.959993	0.0104299	0.00204896	0.00476523		433	ENSG00000042753	AP2S1	protein_coding	19	47341393	47354249	-1	adaptor-related protein complex 2, sigma 1 subunit [Source:HGNC Symbol;Acc:565]	21.8726	12.1014	25.6776
434	ENSG00000040531	CTNS	protein_coding	17	3539762	3564836	1	cystinosin, lysosomal cystine transporter [Source:HGNC Symbol;Acc:2518]	7.29556	6.43603	9.39389	37.4206	22.6746	20.7193	26.6063	23.7978	20.333	40.8364	27.2082	34.4053	22.3314	12.815	20.5544	11.2615	7.59449	10.5931	1.66222	1.4742	2.05971	1.21498	0.297744	5.64496e-09	1.76042e-07	5.78735e-13	3.79327e-05	0.338881		434	ENSG00000043093	DCUN1D1	protein_coding	3	182655862	182703741	-1	DCN1, defective in cullin neddylation 1, domain containing 1 (S. cerevisiae) [Source:HGNC Symbol;Acc:18184]	44.1268	65.7508	28.0468
435	ENSG00000040608	RTN4R	protein_coding	22	20228938	20270769	-1	reticulon 4 receptor [Source:HGNC Symbol;Acc:18601]	1.16543	1.01355	1.14069	0.424863	0.412734	0.219123	0.9346	0.91253	0.88818	1.56985	1.40699	1.90306	1.87327	2.15334	3.27335	2.2323	3.68446	3.29653	-1.86247	-0.313199	0.425492	1.08832	1.41879	3.37281e-05	0.485062	0.323695	0.0125865	0.00107813		435	ENSG00000043143	PHF15	protein_coding	5	133860003	133918918	1	PHD finger protein 15 [Source:HGNC Symbol;Acc:22984]	147.882	228.313	181.593
436	ENSG00000040633	PHF23	protein_coding	17	7138347	7143041	-1	PHD finger protein 23 [Source:HGNC Symbol;Acc:28428]	22.7491	31.9268	28.2488	95.7576	61.8843	43.6541	58.3628	61.5237	57.6048	66.9326	57.4015	70.2879	34.294	39.2503	36.9943	29.2532	34.2504	29.7894	1.07595	0.968223	1.17539	0.360888	0.116752	9.02879e-06	5.65268e-05	9.60701e-07	0.168921	0.674391		436	ENSG00000043462	LCP2	protein_coding	5	169673241	169725231	-1	lymphocyte cytosolic protein 2 (SH2 domain containing leukocyte protein of 76kDa) [Source:HGNC Symbol;Acc:6529]	108.159	175.96	132.269
437	ENSG00000040933	INPP4A	protein_coding	2	99061317	99207496	1	inositol polyphosphate-4-phosphatase, type I, 107kDa [Source:HGNC Symbol;Acc:6074]	49.8336	47.1806	45.1242	37.6821	53.2942	49.7896	28.4158	26.4153	30.2616	25.9738	27.8737	26.0919	46.8318	41.071	39.1888	55.2246	60.2296	51.7797	-0.0732107	-0.785707	-0.837884	-0.213094	0.184939	0.706513	4.08116e-06	7.66766e-07	0.270785	0.342057		437	ENSG00000043514	TRIT1	protein_coding	1	40306708	40349183	-1	tRNA isopentenyltransferase 1 [Source:HGNC Symbol;Acc:20286]	18.5843	10.8336	21.571
438	ENSG00000041357	PSMA4	protein_coding	15	78832747	78841604	1	proteasome (prosome, macropain) subunit, alpha type, 4 [Source:HGNC Symbol;Acc:9533]	86.731	105.89	78.4726	203.967	139.968	200.936	206.129	232.839	265.375	260.798	264.952	215.271	107.828	141.945	142.327	143.001	141.231	173.289	0.968826	1.31576	1.44884	0.483828	0.706555	9.48833e-07	2.51035e-11	2.14864e-13	0.0214157	0.000689861		438	ENSG00000044090	CUL7	protein_coding	6	43005355	43021683	-1	cullin 7 [Source:HGNC Symbol;Acc:21024]	11.4794	12.8505	14.0347
439	ENSG00000041802	LSG1	protein_coding	3	194361517	194393206	-1	large subunit GTPase 1 homolog (S. cerevisiae) [Source:HGNC Symbol;Acc:25652]	161.668	160.267	163.152	156.611	105.299	146.544	139.494	128.523	131.102	115.802	108.51	113.858	44.3341	49.5093	46.5218	50.4268	38.6116	44.6841	-0.3028	-0.410255	-0.568829	-1.84119	-1.90844	0.102234	0.0225121	0.00126898	8.22749e-22	3.25438e-23		439	ENSG00000044115	CTNNA1	protein_coding	5	137946656	138270723	1	catenin (cadherin-associated protein), alpha 1, 102kDa [Source:HGNC Symbol;Acc:2509]	3.55246	7.75065	5.37018
440	ENSG00000041880	PARP3	protein_coding	3	51976361	51982883	1	poly (ADP-ribose) polymerase family, member 3 [Source:HGNC Symbol;Acc:273]	8.90385	7.70296	8.35386	5.35981	5.46872	4.13898	6.9399	6.69989	6.09038	9.70451	10.6475	10.3416	14.0167	15.2834	16.3485	13.0773	17.6515	14.1912	-0.885557	-0.489514	0.27861	0.820634	0.796454	9.33975e-05	0.0321427	0.230872	0.000541173	0.00081217		440	ENSG00000044446	PHKA2	protein_coding	X	18910418	19002716	-1	phosphorylase kinase, alpha 2 (liver) [Source:HGNC Symbol;Acc:8926]	31.9427	35.0652	33.8006
441	ENSG00000041988	THAP3	protein_coding	1	6684926	6695646	1	THAP domain containing, apoptosis associated protein 3 [Source:HGNC Symbol;Acc:20855]	12.0971	14.139	12.4805	38.6622	19.7338	12.5143	22.9673	22.357	16.9706	23.6904	20.7437	22.8367	25.7675	24.4045	28.0338	29.8862	37.0325	33.5885	0.628161	0.499904	0.764197	0.963252	1.32464	0.0468417	0.112404	0.0132499	0.00307409	4.54153e-05		441	ENSG00000044574	HSPA5	protein_coding	9	127997132	128003609	-1	heat shock 70kDa protein 5 (glucose-regulated protein, 78kDa) [Source:HGNC Symbol;Acc:5238]	2282.19	1452.03	2432.9
442	ENSG00000042088	TDP1	protein_coding	14	90421283	90511106	1	tyrosyl-DNA phosphodiesterase 1 [Source:HGNC Symbol;Acc:18884]	33.4477	32.5349	34.0864	40.2313	37.5588	38.176	52.2978	56.3607	50.2456	91.0307	77.9361	67.6837	85.1353	78.7281	83.8087	86.3436	70.3618	92.3231	0.138998	0.516588	1.20912	1.25545	1.26545	0.474755	0.0040839	1.23669e-11	2.25424e-11	1.67522e-11		442	ENSG00000046604	DSG2	protein_coding	18	29078006	29128971	1	desmoglein 2 [Source:HGNC Symbol;Acc:3049]	0.176155	0.633882	0.225638
443	ENSG00000042286	AIFM2	protein_coding	10	71857979	71892690	-1	apoptosis-inducing factor, mitochondrion-associated, 2 [Source:HGNC Symbol;Acc:21411]	2.35416	1.44431	2.48267	4.28131	4.02415	2.31296	7.71542	9.43748	7.51781	12.3957	15.4769	14.3981	8.34757	11.5545	10.7344	7.91302	9.94427	8.80416	0.626334	1.89705	2.74898	2.23763	2.03677	0.0337391	2.84419e-11	2.65183e-21	4.58016e-14	6.50782e-12		443	ENSG00000046647	GEMIN8	protein_coding	X	14026398	14048012	-1	gem (nuclear organelle) associated protein 8 [Source:HGNC Symbol;Acc:26044]	8.42607	5.47443	8.25835
444	ENSG00000042317	SPATA7	protein_coding	14	88851268	88936694	1	spermatogenesis associated 7 [Source:HGNC Symbol;Acc:20423]	1.28197	0.886854	1.20779	0.588272	0.799672	1.02257	0.775519	0.79246	1.17367	1.67178	1.31193	1.60257	3.59866	3.01117	3.29164	3.96484	4.06042	4.16087	-0.452398	-0.397766	0.479262	1.5007	1.80126	0.259449	0.317772	0.206641	8.4078e-05	2.35253e-06		444	ENSG00000046651	OFD1	protein_coding	X	13752832	13787480	1	oral-facial-digital syndrome 1 [Source:HGNC Symbol;Acc:2567]	105.455	73.3277	104.831
445	ENSG00000042429	MED17	protein_coding	11	93517393	93547861	1	mediator complex subunit 17 [Source:HGNC Symbol;Acc:2375]	48.7614	54.1234	48.0766	40.46	58.1181	72.9679	52.437	50.1411	57.1607	36.555	38.7113	30.4489	30.3832	28.361	28.1618	40.6646	29.6975	33.0055	0.216307	-0.0053894	-0.491717	-0.848449	-0.594892	0.327287	0.981993	0.0166195	0.000109641	0.00727143		445	ENSG00000047056	WDR37	protein_coding	10	1095478	1178237	1	WD repeat domain 37 [Source:HGNC Symbol;Acc:31406]	63.8561	71.11	61.8699
446	ENSG00000042445	RETSAT	protein_coding	2	85569211	85581743	-1	retinol saturase (all-trans-retinol 13,14-reductase) [Source:HGNC Symbol;Acc:25991]	15.6866	17.0529	21.7402	14.1185	19.0631	12.8552	22.7684	25.2386	23.9809	23.2215	25.8583	28.5458	23.3337	23.0915	28.875	25.7715	26.092	26.6135	-0.3729	0.294566	0.464301	0.413541	0.472579	0.0861237	0.177999	0.0289355	0.0695466	0.0372721		446	ENSG00000047188	YTHDC2	protein_coding	5	112849380	112930982	1	YTH domain containing 2 [Source:HGNC Symbol;Acc:24721]	111.271	140.117	91.6315
447	ENSG00000042493	CAPG	protein_coding	2	85621346	85645555	-1	capping protein (actin filament), gelsolin-like [Source:HGNC Symbol;Acc:1474]	5.24441	7.3989	8.7229	8.7914	8.35786	5.91631	2.92311	5.54722	3.20379	3.7921	8.93631	6.43534	12.4885	32.16	25.437	64.1038	178.583	123.841	-0.0491244	-1.01515	-0.135308	1.65808	4.04033	0.90641	0.00526561	0.731644	2.04608e-05	6.46344e-22		447	ENSG00000047230	CTPS2	protein_coding	X	16606126	16731059	-1	CTP synthase 2 [Source:HGNC Symbol;Acc:2520]	3.72861	7.14558	5.30249
448	ENSG00000042753	AP2S1	protein_coding	19	47341393	47354249	-1	adaptor-related protein complex 2, sigma 1 subunit [Source:HGNC Symbol;Acc:565]	25.01	27.6699	21.7737	64.5792	28.2723	23.2757	49.8917	45.7225	37.589	58.961	50.6518	56.2904	38.9115	44.5899	46.1561	40.7312	57.955	48.8048	0.421206	0.692467	1.09283	0.751462	0.936219	0.162798	0.0176612	0.000157377	0.0146504	0.00226258		448	ENSG00000047249	ATP6V1H	protein_coding	8	54628117	54756118	-1	ATPase, H+ transporting, lysosomal 50/57kDa, V1 subunit H [Source:HGNC Symbol;Acc:18303]	37.6091	28.4382	36.9369
449	ENSG00000043093	DCUN1D1	protein_coding	3	182655862	182703741	-1	DCN1, defective in cullin neddylation 1, domain containing 1 (S. cerevisiae) [Source:HGNC Symbol;Acc:18184]	23.4484	29.1902	21.4047	14.5434	31.9095	41.2681	29.4101	20.1237	30.9277	17.2072	20.3634	17.9538	24.1718	26.9605	13.2214	19.1412	28.6109	14.2113	0.314491	0.035959	-0.423577	-0.25749	-0.307668	0.348699	0.919049	0.184331	0.467134	0.381163		449	ENSG00000047315	POLR2B	protein_coding	4	57843888	57897334	1	polymerase (RNA) II (DNA directed) polypeptide B, 140kDa [Source:HGNC Symbol;Acc:9188]	151.288	234.277	174.508
450	ENSG00000043143	PHF15	protein_coding	5	133860003	133918918	1	PHD finger protein 15 [Source:HGNC Symbol;Acc:22984]	225.487	223.614	281.616	83.6	104.293	84.9953	83.7362	82.3198	89.2621	75.5973	78.4494	94.8774	64.5786	65.4755	71.0262	61.4384	64.9667	68.1016	-1.52935	-1.63139	-1.59609	-1.91643	-1.96404	8.72601e-20	1.99131e-22	1.29151e-21	4.02635e-25	3.21885e-26		450	ENSG00000047346	FAM214A	protein_coding	15	52873514	53002014	-1	family with sequence similarity 214, member A [Source:HGNC Symbol;Acc:25609]	240.07	165.097	184.639
451	ENSG00000043462	LCP2	protein_coding	5	169673241	169725231	-1	lymphocyte cytosolic protein 2 (SH2 domain containing leukocyte protein of 76kDa) [Source:HGNC Symbol;Acc:6529]	128.313	113.771	163.991	241.42	288.527	480.536	128.179	133.59	147.85	120.939	128.246	122.397	144.176	150.996	127.313	126.092	147.98	138.414	1.3698	-0.0672263	-0.148656	-0.000663205	-0.0332272	7.36407e-10	0.780319	0.519984	0.998067	0.898699		451	ENSG00000047365	ARAP2	protein_coding	4	36067620	36246131	-1	ArfGAP with RhoGAP domain, ankyrin repeat and PH domain 2 [Source:HGNC Symbol;Acc:16924]	98.7888	180.445	92.7814
452	ENSG00000043514	TRIT1	protein_coding	1	40306708	40349183	-1	tRNA isopentenyltransferase 1 [Source:HGNC Symbol;Acc:20286]	18.2506	22.5768	17.8819	76.0832	43.3628	49.8382	42.7729	35.1084	32.482	51.0914	33.7108	25.8165	44.8928	34.716	33.7027	37.3328	29.0997	31.6588	1.38733	0.759076	0.854039	0.895784	0.691865	6.55305e-08	0.00286672	0.000734234	0.000822121	0.0104531		452	ENSG00000047410	TPR	protein_coding	1	186282954	186344825	-1	translocated promoter region, nuclear basket protein [Source:HGNC Symbol;Acc:12017]	160.272	225.777	172.59
453	ENSG00000044090	CUL7	protein_coding	6	43005355	43021683	-1	cullin 7 [Source:HGNC Symbol;Acc:21024]	16.5724	12.9987	16.7748	18.6286	16.045	12.0274	27.8391	27.496	26.3916	35.1075	31.6764	42.1677	47.1769	40.0556	59.4141	35.1505	40.5666	46.7545	-0.133384	0.669898	1.17086	1.61236	1.35045	0.585924	0.00280248	1.42599e-07	6.56426e-12	8.55478e-09		453	ENSG00000047578	KIAA0556	protein_coding	16	27561454	27791690	1	KIAA0556 [Source:HGNC Symbol;Acc:29068]	13.7401	27.8908	12.6132
454	ENSG00000044115	CTNNA1	protein_coding	5	137946656	138270723	1	catenin (cadherin-associated protein), alpha 1, 102kDa [Source:HGNC Symbol;Acc:2509]	5.94367	4.96638	5.87118	50.4606	52.443	51.9321	25.6916	33.5475	31.5621	38.7161	44.5865	44.6968	84.3137	76.2947	93.7385	95.2228	81.34	113.141	3.12665	2.38059	2.92021	3.87229	4.06076	2.35443e-52	8.62065e-33	6.63576e-47	1.038e-71	1.30604e-77		454	ENSG00000047579	DTNBP1	protein_coding	6	15523032	15663289	-1	dystrobrevin binding protein 1 [Source:HGNC Symbol;Acc:17328]	10.5399	9.96923	12.9967
455	ENSG00000044446	PHKA2	protein_coding	X	18910418	19002716	-1	phosphorylase kinase, alpha 2 (liver) [Source:HGNC Symbol;Acc:8926]	43.8666	33.4471	40.4273	35.5904	28.0659	27.0008	41.3809	35.3485	40.6025	38.9607	32.8932	38.587	45.928	34.786	47.7653	41.281	31.4683	43.9002	-0.478941	-0.0790561	-0.16151	0.0760497	-0.062152	0.0203852	0.723134	0.450681	0.748942	0.795391		455	ENSG00000047621	C12orf4	protein_coding	12	4596894	4647674	-1	chromosome 12 open reading frame 4 [Source:HGNC Symbol;Acc:1184]	13.4171	13.6285	13.5834
456	ENSG00000044574	HSPA5	protein_coding	9	127997132	128003609	-1	heat shock 70kDa protein 5 (glucose-regulated protein, 78kDa) [Source:HGNC Symbol;Acc:5238]	2363.71	2346.63	2344.34	3231.5	2096.78	3104.93	1754.8	1631.09	1722.65	1785.47	1621.39	1460.11	577.441	607.397	633.364	503.765	543.831	608.99	0.218518	-0.569807	-0.561105	-2.00732	-2.14114	0.227064	0.000702413	0.000810385	4.77776e-28	2.02759e-31		456	ENSG00000047634	SCML1	protein_coding	X	17755588	17773105	1	sex comb on midleg-like 1 (Drosophila) [Source:HGNC Symbol;Acc:10580]	100.261	62.5814	61.2156
457	ENSG00000046604	DSG2	protein_coding	18	29078006	29128971	1	desmoglein 2 [Source:HGNC Symbol;Acc:3049]	0.0699255	0.101355	0.134198	0	0.43853	0.438245	0.278391	0.456265	0.285486	0.183489	0.570403	0.275442	2.34981	2.90613	1.55438	3.63166	3.47767	2.4121	1.68965	1.73699	1.81507	4.41591	4.90457	0.0222672	0.0173976	0.0115143	1.53829e-09	3.15548e-11		457	ENSG00000047644	WWC3	protein_coding	X	9983602	10112518	1	WWC family member 3 [Source:HGNC Symbol;Acc:29237]	24.7204	32.328	32.5595
458	ENSG00000046647	GEMIN8	protein_coding	X	14026398	14048012	-1	gem (nuclear organelle) associated protein 8 [Source:HGNC Symbol;Acc:26044]	9.43995	6.43603	10.1655	45.7872	18.8826	20.7436	26.9642	20.724	23.3782	27.6048	17.4733	23.5879	18.4041	13.3402	19.7681	8.36281	9.17354	10.4725	1.54092	1.31778	1.27124	0.932634	0.0527941	1.18206e-06	2.65616e-05	4.65919e-05	0.00472255	0.886274		458	ENSG00000047849	MAP4	protein_coding	3	47892182	48130769	-1	microtubule-associated protein 4 [Source:HGNC Symbol;Acc:6862]	27.6269	58.6917	20.8941
459	ENSG00000046651	OFD1	protein_coding	X	13752832	13787480	1	oral-facial-digital syndrome 1 [Source:HGNC Symbol;Acc:2567]	107.429	73.8116	102.461	77.7172	66.5791	108.904	49.9315	42.3606	57.5414	47.075	35.8783	40.1144	61.5383	50.8046	61.7361	56.2571	52.3343	63.7799	-0.134745	-0.973933	-1.28421	-0.756015	-0.769274	0.573932	5.17034e-06	1.39479e-09	0.00118637	0.000985703		459	ENSG00000047932	GOPC	protein_coding	6	117639374	117923691	-1	golgi-associated PDZ and coiled-coil motif containing [Source:HGNC Symbol;Acc:17643]	38.3724	44.8039	29.1073
460	ENSG00000047056	WDR37	protein_coding	10	1095478	1178237	1	WD repeat domain 37 [Source:HGNC Symbol;Acc:31406]	55.2645	62.7133	54.4175	28.8907	45.6329	42.9481	30.6429	28.1443	27.1846	21.9371	26.5237	21.4845	42.3951	43.2768	39.6825	49.6938	57.2594	45.9706	-0.627779	-1.12617	-1.3019	-0.51172	-0.22353	0.000633679	3.53079e-10	3.23911e-13	0.00960896	0.275248		460	ENSG00000048028	USP28	protein_coding	11	113668596	113746292	-1	ubiquitin specific peptidase 28 [Source:HGNC Symbol;Acc:12625]	7.45722	31.7805	9.63474
461	ENSG00000047188	YTHDC2	protein_coding	5	112849380	112930982	1	YTH domain containing 2 [Source:HGNC Symbol;Acc:24721]	95.6814	107.563	100.011	27.2566	62.4518	83.5588	49.1162	41.9283	56.1139	37.7375	40.4606	30.8996	39.3223	37.9198	28.0338	35.8002	35.5663	27.0758	-0.735101	-1.09911	-1.43809	-1.58136	-1.674	0.00645536	2.97822e-05	3.7662e-08	3.89183e-08	6.47547e-09		461	ENSG00000048140	TSPAN17	protein_coding	5	176074388	176086058	1	tetraspanin 17 [Source:HGNC Symbol;Acc:13594]	15.7365	31.5212	18.2315
462	ENSG00000047230	CTPS2	protein_coding	X	16606126	16731059	-1	CTP synthase 2 [Source:HGNC Symbol;Acc:2520]	3.8226	4.35825	3.55626	1.37263	2.06367	1.99645	3.24127	3.55406	2.69626	6.40171	7.11102	4.45716	7.36163	7.07275	7.18674	7.77975	6.91775	8.80416	-1.19021	-0.459889	0.609846	0.829478	0.951555	1.95131e-05	0.103062	0.0264754	0.00396879	0.000932287		462	ENSG00000048162	NOP16	protein_coding	5	175810949	175815976	-1	NOP16 nucleolar protein homolog (yeast) [Source:HGNC Symbol;Acc:26934]	27.0398	12.5336	23.0828
463	ENSG00000047249	ATP6V1H	protein_coding	8	54628117	54756118	-1	ATPase, H+ transporting, lysosomal 50/57kDa, V1 subunit H [Source:HGNC Symbol;Acc:18303]	37.4102	37.8813	29.8256	19.9032	18.2635	18.9419	21.8736	23.8458	23.5368	28.2776	30.3644	21.1089	19.8665	24.1244	20.079	25.8048	29.9832	26.6738	-0.964955	-0.696242	-0.35127	-0.763906	-0.398459	2.3739e-07	0.000194755	0.0657767	0.000147406	0.0526607		463	ENSG00000048392	RRM2B	protein_coding	8	103216730	103251346	-1	ribonucleotide reductase M2 B (TP53 inducible) [Source:HGNC Symbol;Acc:17296]	36.5521	29.2162	26.1514
464	ENSG00000047315	POLR2B	protein_coding	4	57843888	57897334	1	polymerase (RNA) II (DNA directed) polypeptide B, 140kDa [Source:HGNC Symbol;Acc:9188]	163.696	180.082	182.98	106.739	145.824	172.961	196.266	203.35	212.656	172.459	189.127	146.961	134.596	148.633	138.834	158.36	126.794	158.394	-0.320394	0.130594	-0.0461914	-0.373263	-0.29915	0.0897949	0.506515	0.817953	0.0607641	0.136904		464	ENSG00000048405	ZNF800	protein_coding	7	126986844	127071978	-1	zinc finger protein 800 [Source:HGNC Symbol;Acc:27267]	96.0044	182.846	73.3097
465	ENSG00000047346	FAM214A	protein_coding	15	52873514	53002014	-1	family with sequence similarity 214, member A [Source:HGNC Symbol;Acc:25609]	189.358	199.568	132.924	12.6152	31.084	32.698	4.79231	4.17843	6.05865	4.36295	6.12232	3.98139	23.2352	20.9381	14.3918	35.5836	34.57	24.5431	-2.77014	-5.15386	-5.10254	-3.20536	-2.50708	1.34092e-23	3.81494e-65	2.00918e-64	1.03295e-24	1.79387e-16		465	ENSG00000048471	SNX29	protein_coding	16	12070594	12668146	1	sorting nexin 29 [Source:HGNC Symbol;Acc:30542]	27.8621	56.4731	25.7453
466	ENSG00000047365	ARAP2	protein_coding	4	36067620	36246131	-1	ArfGAP with RhoGAP domain, ankyrin repeat and PH domain 2 [Source:HGNC Symbol;Acc:16924]	76.3342	99.6816	97.6925	62.5843	168.882	241.468	49.3733	54.8195	74.2255	21.5077	26.2922	21.5837	24.4837	23.0031	22.4552	17.8913	22.6895	22.7115	0.878114	-0.640125	-1.95598	-2.02383	-2.16707	0.00420969	0.0322659	1.86372e-11	3.52896e-10	2.33112e-11		466	ENSG00000048544	MRPS10	protein_coding	6	42174539	42185603	-1	mitochondrial ribosomal protein S10 [Source:HGNC Symbol;Acc:14502]	40.7505	38.0588	42.0815
467	ENSG00000047410	TPR	protein_coding	1	186282954	186344825	-1	translocated promoter region, nuclear basket protein [Source:HGNC Symbol;Acc:12017]	238.819	224.881	270.913	173.802	231.389	219.342	226.949	283.701	233.908	230.706	260.332	193.235	224.283	204.69	218.364	234.858	175.312	254.436	-0.302922	-0.0964405	-0.0892088	-0.23666	-0.196149	0.114889	0.632513	0.654744	0.251477	0.346073		467	ENSG00000048649	RSF1	protein_coding	11	77371041	77532063	-1	remodeling and spacing factor 1 [Source:HGNC Symbol;Acc:18118]	60.6845	141.301	62.7501
468	ENSG00000047578	KIAA0556	protein_coding	16	27561454	27791690	1	KIAA0556 [Source:HGNC Symbol;Acc:29068]	19.0197	18.7253	20.9014	12.7786	15.9676	12.7091	15.0331	16.2574	17.3829	13.5985	13.3474	17.1275	8.69264	7.87807	10.4052	9.29572	7.97045	8.30164	-0.613986	-0.392577	-0.470291	-1.17129	-1.24788	0.00408772	0.0687823	0.0266473	2.12959e-07	3.50633e-08		468	ENSG00000048707	VPS13D	protein_coding	1	12290124	12572099	1	vacuolar protein sorting 13 homolog D (S. cerevisiae) [Source:HGNC Symbol;Acc:23595]	55.1952	107.933	63.3591
469	ENSG00000047579	DTNBP1	protein_coding	6	15523032	15663289	-1	dystrobrevin binding protein 1 [Source:HGNC Symbol;Acc:17328]	11.864	11.3771	12.3463	44.3818	25.5379	20.9871	15.0133	16.1374	12.498	18.8993	19.3937	21.0588	12.9979	14.0405	15.9462	14.6099	16.2605	18.2515	1.16886	0.174476	0.686656	0.221665	0.413571	4.4519e-06	0.517668	0.00655011	0.433333	0.131465		469	ENSG00000048740	CELF2	protein_coding	10	11047259	11378666	1	CUGBP, Elav-like family member 2 [Source:HGNC Symbol;Acc:2550]	271.455	385.659	220.651
470	ENSG00000047621	C12orf4	protein_coding	12	4596894	4647674	-1	chromosome 12 open reading frame 4 [Source:HGNC Symbol;Acc:1184]	12.2137	13.1508	10.6688	25.8513	31.4194	36.0335	21.7941	22.7892	21.9824	21.4478	22.2647	13.8973	13.0143	14.6532	11.6305	13.2606	16.2041	12.8846	1.37536	0.745153	0.738528	0.0733399	0.183049	1.28337e-09	0.000937837	0.000978203	0.781401	0.47227		470	ENSG00000048828	FAM120A	protein_coding	9	96214173	96328397	1	family with sequence similarity 120A [Source:HGNC Symbol;Acc:13247]	65.2947	91.6247	47.5645
471	ENSG00000047634	SCML1	protein_coding	X	17755588	17773105	1	sex comb on midleg-like 1 (Drosophila) [Source:HGNC Symbol;Acc:10580]	84.8197	99.277	83.807	9.64112	37.8941	50.1304	7.0791	6.12355	6.62963	5.07652	5.34277	5.03308	5.07755	6.65259	3.2002	2.86535	3.91003	2.79401	-1.39301	-3.87872	-4.08313	-4.22022	-4.85731	4.57992e-05	2.07535e-27	7.419e-30	4.58845e-25	8.63998e-31		471	ENSG00000048991	R3HDM1	protein_coding	2	136289025	136482840	1	R3H domain containing 1 [Source:HGNC Symbol;Acc:9757]	15.2374	27.5739	13.809
472	ENSG00000047644	WWC3	protein_coding	X	9983602	10112518	1	WWC family member 3 [Source:HGNC Symbol;Acc:29237]	26.3386	19.5361	29.5237	29.5443	31.0066	39.5882	40.327	28.8888	43.2036	39.2462	30.9539	46.3244	45.6816	31.2497	46.7778	29.5864	26.7123	35.4377	0.391151	0.520511	0.529069	0.661758	0.230599	0.118624	0.0331267	0.0292701	0.00986422	0.391929		472	ENSG00000049089	COL9A2	protein_coding	1	40766159	40783488	-1	collagen, type IX, alpha 2 [Source:HGNC Symbol;Acc:2218]	5.60759	2.76603	4.76096
473	ENSG00000047849	MAP4	protein_coding	3	47892182	48130769	-1	microtubule-associated protein 4 [Source:HGNC Symbol;Acc:6862]	39.8576	30.3811	29.8592	150.205	135.48	86.6509	194.496	194.129	177.382	191.338	180.704	203.577	176.482	163.829	156.865	206.288	190.407	186.857	1.71266	2.39058	2.48783	2.26301	2.49664	2.8254e-17	6.24391e-31	3.79327e-33	2.53199e-26	3.25411e-31		473	ENSG00000049167	ERCC8	protein_coding	5	60169658	60240900	-1	excision repair cross-complementing rodent repair deficiency, complementation group 8 [Source:HGNC Symbol;Acc:3439]	1.92978	1.75902	1.53434
474	ENSG00000047932	GOPC	protein_coding	6	117639374	117923691	-1	golgi-associated PDZ and coiled-coil motif containing [Source:HGNC Symbol;Acc:17643]	26.0356	30.001	23.8202	38.0743	80.1993	101.356	60.0132	45.4344	59.7301	27.1359	31.6574	26.3173	40.1275	46.2705	26.1685	28.7701	33.8368	22.6134	1.48738	0.989638	0.127955	0.4409	0.0440401	4.84251e-08	0.000235058	0.655203	0.129896	0.890193		474	ENSG00000049239	H6PD	protein_coding	1	9294863	9331396	1	hexose-6-phosphate dehydrogenase (glucose 1-dehydrogenase) [Source:HGNC Symbol;Acc:4795]	20.2284	37.7448	37.7718
475	ENSG00000048028	USP28	protein_coding	11	113668596	113746292	-1	ubiquitin specific peptidase 28 [Source:HGNC Symbol;Acc:12625]	4.70832	6.99348	7.71641	3.17013	10.9116	10.104	5.50817	11.5027	7.89846	13.3131	18.348	14.348	51.5314	53.4833	48.6248	74.0326	61.1883	78.6344	0.302036	0.274294	1.2623	2.92709	3.40705	0.376776	0.417081	8.0275e-05	4.04882e-17	7.17086e-22		475	ENSG00000049245	VAMP3	protein_coding	1	7831329	7841492	1	vesicle-associated membrane protein 3 [Source:HGNC Symbol;Acc:12644]	66.2049	61.2272	58.6433
476	ENSG00000048140	TSPAN17	protein_coding	5	176074388	176086058	1	tetraspanin 17 [Source:HGNC Symbol;Acc:13594]	23.8446	21.7913	21.4047	59.056	53.1137	29.1433	50.2497	52.4945	43.1084	40.6325	45.9935	45.2727	42.5923	54.026	52.9771	50.5934	59.628	55.1365	0.858151	0.986573	0.961517	1.10824	1.25246	0.000262234	2.26232e-05	3.37861e-05	6.00825e-06	3.16901e-07		476	ENSG00000049246	PER3	protein_coding	1	7844380	7905237	1	period homolog 3 (Drosophila) [Source:HGNC Symbol;Acc:8847]	7.75081	16.9131	7.42349
477	ENSG00000048162	NOP16	protein_coding	5	175810949	175815976	-1	NOP16 nucleolar protein homolog (yeast) [Source:HGNC Symbol;Acc:26934]	30.4409	32.0534	28.5172	245.702	117.758	119.763	151.047	150.471	130.15	125.139	110.962	130.159	41.6885	50.9448	51.8799	14.1768	13.2528	16.6033	2.24604	2.10953	1.9477	0.617307	-1.09663	3.19404e-19	1.98322e-17	2.73707e-15	0.0166083	1.87002e-05		477	ENSG00000049249	TNFRSF9	protein_coding	1	7979907	8000926	-1	tumor necrosis factor receptor superfamily, member 9 [Source:HGNC Symbol;Acc:11924]	1.67347	2.36265	1.35383
478	ENSG00000048392	RRM2B	protein_coding	8	103216730	103251346	-1	ribonucleotide reductase M2 B (TP53 inducible) [Source:HGNC Symbol;Acc:17296]	24.7303	35.3475	17.7142	3.26818	12.2788	16.5072	9.12726	8.69305	13.3227	9.33753	11.0658	9.44016	44.8107	38.3224	37.6892	36.0167	33.4045	35.0156	-1.19344	-1.35717	-1.36427	0.587439	0.379914	0.000527106	6.7332e-05	5.62156e-05	0.120503	0.325339		478	ENSG00000049449	RCN1	protein_coding	11	31833939	32127301	1	reticulocalbin 1, EF-hand calcium binding domain [Source:HGNC Symbol;Acc:9934]	20.9797	24.6957	10.3326
479	ENSG00000048405	ZNF800	protein_coding	7	126986844	127071978	-1	zinc finger protein 800 [Source:HGNC Symbol;Acc:27267]	70.6015	81.1598	63.3752	18.2691	44.1109	63.5943	30.8219	24.5663	37.3353	14.6791	17.8536	12.2697	22.4957	21.971	14.9587	21.79	23.1406	16.8043	-0.678291	-1.24675	-2.20141	-1.90917	-1.84975	0.0283409	3.08928e-05	1.97616e-13	6.93883e-09	1.9783e-08		479	ENSG00000049541	RFC2	protein_coding	7	73645829	73668774	-1	replication factor C (activator 1) 2, 40kDa [Source:HGNC Symbol;Acc:9970]	16.8815	10.9201	18.051
480	ENSG00000048471	SNX29	protein_coding	16	12070594	12668146	1	sorting nexin 29 [Source:HGNC Symbol;Acc:30542]	43.1674	41.074	45.292	10.4582	18.6504	13.8291	7.79496	9.22135	8.02534	8.889	10.7996	12.3949	7.9039	10.5391	8.92399	23.5558	38.3672	18.9953	-1.69924	-2.3686	-2.0285	-2.29553	-0.732578	4.50695e-12	9.84419e-22	1.10833e-16	3.45624e-17	0.00637219		480	ENSG00000049618	ARID1B	protein_coding	6	157099063	157530401	1	AT rich interactive domain 1B (SWI1-like) [Source:HGNC Symbol;Acc:18040]	46.2113	136.861	48.1511
481	ENSG00000048544	MRPS10	protein_coding	6	42174539	42185603	-1	mitochondrial ribosomal protein S10 [Source:HGNC Symbol;Acc:14502]	35.8951	35.9556	32.5096	48.1402	51.0201	65.5342	71.4869	64.6455	67.9648	54.2311	57.6297	43.2695	32.0293	40.8774	28.6974	26.5529	29.0245	22.1109	0.62512	0.870274	0.596546	-0.0910498	-0.475222	0.00113583	4.32403e-06	0.001635	0.678429	0.0199832		481	ENSG00000049656	CLPTM1L	protein_coding	5	1317859	1345214	-1	CLPTM1-like [Source:HGNC Symbol;Acc:24308]	79.5045	80.503	69.4965
482	ENSG00000048649	RSF1	protein_coding	11	77371041	77532063	-1	remodeling and spacing factor 1 [Source:HGNC Symbol;Acc:18118]	62.9829	65.4121	81.643	30.7826	52.799	67.5288	46.0615	48.7324	56.5659	37.5571	42.9897	36.887	58.9966	53.844	46.5315	66.2212	61.1956	74.3431	-0.464731	-0.549073	-0.851999	-0.45592	-0.112215	0.0386579	0.0126401	7.72029e-05	0.0568803	0.662507		482	ENSG00000049759	NEDD4L	protein_coding	18	55711599	56068772	1	neural precursor cell expressed, developmentally down-regulated 4-like, E3 ubiquitin protein ligase [Source:HGNC Symbol;Acc:7728]	5.43144	5.07105	2.70765
483	ENSG00000048707	VPS13D	protein_coding	1	12290124	12572099	1	vacuolar protein sorting 13 homolog D (S. cerevisiae) [Source:HGNC Symbol;Acc:23595]	75.1933	81.0838	95.65	52.4216	73.7762	72.4809	49.6929	58.4499	70.3565	42.6101	47.7808	43.0692	30.7611	27.7658	31.746	38.399	33.0097	35.6589	-0.401232	-0.554832	-0.913842	-1.53536	-1.28775	0.036421	0.00294315	5.9059e-07	1.65032e-14	1.1205e-10		483	ENSG00000049768	FOXP3	protein_coding	X	49106897	49121288	-1	forkhead box P3 [Source:HGNC Symbol;Acc:6106]	0.763338	0.691507	0.586658
484	ENSG00000048740	CELF2	protein_coding	10	11047259	11378666	1	CUGBP, Elav-like family member 2 [Source:HGNC Symbol;Acc:2550]	315.993	293.346	277.657	69.5468	164.681	193.047	151.584	132.797	171.038	122.081	151.252	129.483	182.02	180.303	139.017	167.539	176.365	162.314	-1.0174	-1.02144	-1.11301	-0.875576	-0.85812	1.8777e-05	1.49053e-05	2.10594e-06	0.00067179	0.00087753		484	ENSG00000049769	PPP1R3F	protein_coding	X	49126306	49157929	1	protein phosphatase 1, regulatory subunit 3F [Source:HGNC Symbol;Acc:14944]	4.13964	3.71685	2.39176
485	ENSG00000048828	FAM120A	protein_coding	9	96214173	96328397	1	family with sequence similarity 120A [Source:HGNC Symbol;Acc:13247]	56.6863	55.6944	57.5711	121.053	176.263	184.599	216.885	169.634	183.853	140.267	147.924	140.751	195.149	205.793	135.451	164.574	179.617	148.384	1.47585	1.63015	1.32266	1.60266	1.48397	3.85491e-15	3.86132e-18	1.10893e-12	2.7725e-16	3.45873e-14		485	ENSG00000049860	HEXB	protein_coding	5	73935848	74018472	1	hexosaminidase B (beta polypeptide) [Source:HGNC Symbol;Acc:4879]	21.0505	24.4333	20.8489
486	ENSG00000048991	R3HDM1	protein_coding	2	136289025	136482840	1	R3H domain containing 1 [Source:HGNC Symbol;Acc:9757]	13.6588	10.997	12.0108	19.6744	37.3782	40.0508	47.4657	49.8289	51.9902	50.439	53.4658	39.3632	36.8082	40.2307	33.7941	33.6845	34.3632	32.704	1.39663	1.94713	1.98124	1.54402	1.40886	2.44125e-10	2.07919e-18	5.03502e-19	1.79078e-11	8.74394e-10		486	ENSG00000049883	PTCD2	protein_coding	5	71616194	71656052	1	pentatricopeptide repeat domain 2 [Source:HGNC Symbol;Acc:25734]	3.58181	1.90165	2.45945
487	ENSG00000049089	COL9A2	protein_coding	1	40766159	40783488	-1	collagen, type IX, alpha 2 [Source:HGNC Symbol;Acc:2218]	4.9181	4.2569	4.09305	2.58186	1.62514	1.36343	2.12771	2.47344	2.34733	3.22124	3.49847	4.25684	11.5518	10.6792	16.4399	20.7071	21.4488	27.92	-1.43758	-1.02571	-0.331259	1.49568	2.35097	5.58915e-07	0.000300875	0.255393	4.04249e-07	3.90817e-15		487	ENSG00000050130	JKAMP	protein_coding	14	59951161	59971429	1	JNK1/MAPK8-associated membrane protein [Source:HGNC Symbol;Acc:20184]	18.8192	20.6012	20.2623
488	ENSG00000049167	ERCC8	protein_coding	5	60169658	60240900	-1	excision repair cross-complementing rodent repair deficiency, complementation group 8 [Source:HGNC Symbol;Acc:3439]	1.78613	2.42441	1.60099	3.62735	3.92613	6.14128	7.41416	7.57496	7.88957	5.12443	6.85396	5.27798	4.08045	5.60148	4.08584	3.46307	3.33688	3.05191	1.25215	1.89159	1.63745	1.18874	0.70963	3.44637e-05	3.15769e-10	4.10384e-08	0.000148095	0.0268606		488	ENSG00000050327	ARHGEF5	protein_coding	7	144052381	144077725	1	Rho guanine nucleotide exchange factor (GEF) 5 [Source:HGNC Symbol;Acc:13209]	9.78569	21.4491	10.1239
489	ENSG00000049239	H6PD	protein_coding	1	9294863	9331396	1	hexose-6-phosphate dehydrogenase (glucose 1-dehydrogenase) [Source:HGNC Symbol;Acc:4795]	34.7996	36.5637	41.8364	30.7862	43.8788	35.0596	27.004	33.4754	36.003	19.2867	26.3526	26.7179	43.8412	53.5183	49.4477	113.281	69.0835	81.4083	-0.142053	-0.314254	-0.658885	0.320893	1.16961	0.539313	0.149131	0.00160813	0.168495	1.80123e-07		489	ENSG00000050344	NFE2L3	protein_coding	7	26191860	26226745	1	nuclear factor (erythroid-derived 2)-like 3 [Source:HGNC Symbol;Acc:7783]	2.8772	1.52708	6.25017
490	ENSG00000049245	VAMP3	protein_coding	1	7831329	7841492	1	vesicle-associated membrane protein 3 [Source:HGNC Symbol;Acc:12644]	58.9705	60.1034	49.4521	41.6039	45.5297	48.3044	23.2258	23.6537	24.2029	19.6537	20.1923	14.8739	17.451	19.5201	13.8066	26.6877	31.2615	25.1863	-0.403769	-1.32056	-1.59688	-1.78218	-1.06809	0.0337499	3.51644e-13	1.25135e-18	4.59589e-19	6.66761e-08		490	ENSG00000050393	CCDC90A	protein_coding	6	13791020	13814800	-1	coiled-coil domain containing 90A [Source:HGNC Symbol;Acc:21097]	2.52489	1.67114	2.82047
491	ENSG00000049246	PER3	protein_coding	1	7844380	7905237	1	period homolog 3 (Drosophila) [Source:HGNC Symbol;Acc:8847]	11.4678	13.1254	9.59519	12.8439	25.9764	26.3191	9.56473	11.3106	10.785	2.81349	6.88286	2.95475	3.63152	9.13856	3.32821	2.49885	8.62839	2.83422	0.899601	-0.214918	-1.26874	-1.13985	-1.34538	0.0453173	0.64549	0.00287082	0.014647	0.0040129		491	ENSG00000050405	LIMA1	protein_coding	12	50569571	50677353	-1	LIM domain and actin binding 1 [Source:HGNC Symbol;Acc:24636]	5.72503	4.14904	5.93428
492	ENSG00000049249	TNFRSF9	protein_coding	1	7979907	8000926	-1	tumor necrosis factor receptor superfamily, member 9 [Source:HGNC Symbol;Acc:11924]	0.442862	1.16558	1.20779	76.6061	145.695	201.861	49.1162	84.9373	109.754	36.29	56.2037	57.6175	20.3267	20.7806	21.9442	14.56	5.3387	11.8796	7.29328	6.44789	5.74923	4.43642	3.45296	7.47459e-50	2.5006e-42	4.73828e-36	1.32209e-23	8.63233e-16		492	ENSG00000050426	LETMD1	protein_coding	12	51441745	51454207	1	LETM1 domain containing 1 [Source:HGNC Symbol;Acc:24241]	57.8962	58.3459	58.8238
493	ENSG00000049449	RCN1	protein_coding	11	31833939	32127301	1	reticulocalbin 1, EF-hand calcium binding domain [Source:HGNC Symbol;Acc:9934]	9.82757	10.7431	6.9961	54.842	49.9052	71.2933	60.9023	46.9093	58.0073	42.73	39.3063	43.2014	29.6519	34.1735	29.1884	18.1197	19.3579	20.6644	2.67027	2.50371	2.13689	1.70342	1.02734	7.12134e-37	3.45479e-33	2.62711e-25	8.9727e-16	1.25945e-06		493	ENSG00000050628	PTGER3	protein_coding	1	71318036	71513491	-1	prostaglandin E receptor 3 (subtype EP3) [Source:HGNC Symbol;Acc:9595]	0.616542	8.03877	3.20406
494	ENSG00000049541	RFC2	protein_coding	7	73645829	73668774	-1	replication factor C (activator 1) 2, 40kDa [Source:HGNC Symbol;Acc:9970]	22.3762	22.6021	19.4588	31.7994	20.8946	18.2359	32.3531	36.9815	27.6922	69.5626	62.9345	60.7476	77.5436	82.9123	87.2467	63.6873	63.2561	68.8051	-0.0270333	0.455381	1.54753	1.89317	1.5542	0.910591	0.0323757	2.13602e-13	1.52437e-17	2.06348e-12		494	ENSG00000050730	TNIP3	protein_coding	4	122052563	122148621	-1	TNFAIP3 interacting protein 3 [Source:HGNC Symbol;Acc:19315]	0.910133	1.44064	2.21125
495	ENSG00000049618	ARID1B	protein_coding	6	157099063	157530401	1	AT rich interactive domain 1B (SWI1-like) [Source:HGNC Symbol;Acc:18040]	70.1819	71.9112	77.6674	25.7206	49.1153	50.2034	43.8069	45.8186	50.5945	32.7629	40.0233	40.0393	48.3107	44.9225	40.9809	54.1251	48.9318	51.2973	-0.797569	-0.704968	-0.954261	-0.765977	-0.561252	0.000120122	0.000640427	2.86055e-06	0.000595592	0.0127743		495	ENSG00000050748	MAPK9	protein_coding	5	179660143	179719099	-1	mitogen-activated protein kinase 9 [Source:HGNC Symbol;Acc:6886]	33.2639	39.1278	30.8447
496	ENSG00000049656	CLPTM1L	protein_coding	5	1317859	1345214	-1	CLPTM1-like [Source:HGNC Symbol;Acc:24308]	103.909	112.605	87.0277	214.066	143.657	131.888	153.414	130.132	132.497	105.649	102.406	105.595	61.6537	70.2723	67.3323	73.183	81.7723	74.8756	0.54039	0.323631	0.0170983	-0.656122	-0.449553	0.00589218	0.101793	0.93701	0.00135118	0.0304564		496	ENSG00000051009	FAM160A2	protein_coding	11	6232565	6255941	-1	family with sequence similarity 160, member A2 [Source:HGNC Symbol;Acc:25378]	59.0999	63.5899	68.2329
497	ENSG00000049759	NEDD4L	protein_coding	18	55711599	56068772	1	neural precursor cell expressed, developmentally down-regulated 4-like, E3 ubiquitin protein ligase [Source:HGNC Symbol;Acc:7728]	6.96924	12.9481	1.61038	2.5165	4.61746	3.6277	1.92885	3.48202	1.64948	1.83489	2.45273	0.851367	3.56579	4.74435	2.83447	3.71496	4.13561	3.73875	-1.04245	-1.79389	-1.9676	-0.991755	-0.931537	0.0352866	0.000215572	4.55137e-05	0.0620923	0.0806773		497	ENSG00000051108	HERPUD1	protein_coding	16	56965960	56977798	1	homocysteine-inducible, endoplasmic reticulum stress-inducible, ubiquitin-like domain member 1 [Source:HGNC Symbol;Acc:13744]	197.704	140.981	181.232
498	ENSG00000049768	FOXP3	protein_coding	X	49106897	49121288	-1	forkhead box P3 [Source:HGNC Symbol;Acc:6106]	28.9026	35.9049	22.9144	63.8275	89.1763	48.28	45.0994	58.0417	44.6945	44.4246	52.1538	53.8865	98.8233	65.8956	105.808	27.9704	26.0356	47.8399	1.02093	0.60843	0.772746	1.57842	0.168599	0.000107353	0.0208398	0.00302892	9.98686e-09	0.570648		498	ENSG00000051180	RAD51	protein_coding	15	40986972	41024354	1	RAD51 homolog (S. cerevisiae) [Source:HGNC Symbol;Acc:9817]	1.26244	0.806759	1.89536
499	ENSG00000049769	PPP1R3F	protein_coding	X	49126306	49157929	1	protein phosphatase 1, regulatory subunit 3F [Source:HGNC Symbol;Acc:14944]	7.64519	4.96638	4.56275	11.5367	9.62186	5.33199	5.56783	5.57123	4.56778	3.38434	3.57452	4.28188	10.0072	10.0489	10.7527	11.6446	12.4256	10.7137	0.449103	-0.327804	-0.696937	0.795767	0.971393	0.147559	0.289709	0.0183912	0.0114395	0.00194705		499	ENSG00000051341	POLQ	protein_coding	3	121150278	121264853	-1	polymerase (DNA directed), theta [Source:HGNC Symbol;Acc:9186]	0.822056	1.38301	2.23381
500	ENSG00000049860	HEXB	protein_coding	5	73935848	74018472	1	hexosaminidase B (beta polypeptide) [Source:HGNC Symbol;Acc:4879]	20.3017	22.3994	18.6536	36.3748	33.2767	33.6232	33.1286	31.1221	31.3401	38.4918	36.6389	28.3706	27.0146	31.9849	26.6806	38.6155	44.6646	36.5835	0.663016	0.546685	0.768169	0.43017	0.916028	0.000316429	0.00285609	2.24103e-05	0.0278997	1.73726e-06		500	ENSG00000051382	PIK3CB	protein_coding	3	138372860	138553780	-1	phosphatidylinositol-4,5-bisphosphate 3-kinase, catalytic subunit beta [Source:HGNC Symbol;Acc:8976]	20.6688	17.8063	16.9454
501	ENSG00000049883	PTCD2	protein_coding	5	71616194	71656052	1	pentatricopeptide repeat domain 2 [Source:HGNC Symbol;Acc:25734]	2.51732	2.25514	2.14718	1.83018	3.14709	3.72509	4.73265	4.37054	5.74145	5.7697	5.68502	3.83115	5.30761	6.38999	4.79116	3.86489	3.53407	3.11563	0.369458	1.02475	1.13211	1.19912	0.554469	0.261109	0.000932379	0.00022466	0.000201429	0.0962252		501	ENSG00000051523	CYBA	protein_coding	16	88709691	88717560	-1	cytochrome b-245, alpha polypeptide [Source:HGNC Symbol;Acc:2577]	185.491	257.356	168.935
502	ENSG00000050130	JKAMP	protein_coding	14	59951161	59971429	1	JNK1/MAPK8-associated membrane protein [Source:HGNC Symbol;Acc:20184]	12.2137	15.4059	11.8766	11.9942	21.7459	19.648	23.7229	20.9642	25.0276	20.7138	25.0217	16.1259	20.0802	24.9647	19.695	28.5035	29.4192	23.9602	0.387923	0.709886	0.691816	0.660604	1.00184	0.105984	0.0021879	0.00270054	0.007029	3.75238e-05		502	ENSG00000051596	THOC3	protein_coding	5	175344876	175461683	-1	THO complex 3 [Source:HGNC Symbol;Acc:19072]	8.48685	7.79502	6.55997
503	ENSG00000050327	ARHGEF5	protein_coding	7	144052381	144077725	1	Rho guanine nucleotide exchange factor (GEF) 5 [Source:HGNC Symbol;Acc:13209]	15.116	21.6081	19.1599	7.14848	10.9759	5.33613	13.3075	20.0257	12.7552	13.4363	22.1681	14.7024	17.3583	18.6318	16.5427	11.1882	12.2739	11.4748	-1.43284	-0.469102	-0.0895668	-0.143932	-0.730619	1.50942e-07	0.0946151	0.765094	0.651258	0.014049		503	ENSG00000051620	HEBP2	protein_coding	6	138724668	138734310	1	heme binding protein 2 [Source:HGNC Symbol;Acc:15716]	71.1959	28.8416	55.3264
504	ENSG00000050344	NFE2L3	protein_coding	7	26191860	26226745	1	nuclear factor (erythroid-derived 2)-like 3 [Source:HGNC Symbol;Acc:7783]	4.31207	6.63874	13.2856	60.3632	91.7817	110.389	70.3137	87.1946	91.2287	56.0456	77.7649	53.1103	33.0781	43.9246	35.9152	74.4824	59.2521	71.2775	3.42893	3.28235	2.99873	2.15653	3.01976	5.29227e-26	1.99408e-24	3.37628e-21	1.34016e-11	3.00784e-20		504	ENSG00000051825	MPHOSPH9	protein_coding	12	123636867	123728561	-1	M-phase phosphoprotein 9 [Source:HGNC Symbol;Acc:7215]	30.9739	63.9068	31.1155
505	ENSG00000050393	CCDC90A	protein_coding	6	13791020	13814800	-1	coiled-coil domain containing 90A [Source:HGNC Symbol;Acc:21097]	3.21657	3.67411	2.61687	16.9292	10.2668	11.7839	18.7715	13.832	18.176	24.5263	20.3254	19.4813	14.4604	14.8108	16.6045	13.5104	11.8617	11.4977	1.89517	2.33173	2.73729	2.21798	1.90395	1.25306e-14	3.7562e-21	5.34278e-28	3.32978e-18	7.00714e-14		505	ENSG00000052126	PLEKHA5	protein_coding	12	19282648	19529334	1	pleckstrin homology domain containing, family A member 5 [Source:HGNC Symbol;Acc:30036]	2.67168	13.859	4.51276
506	ENSG00000050405	LIMA1	protein_coding	12	50569571	50677353	-1	LIM domain and actin binding 1 [Source:HGNC Symbol;Acc:24636]	9.27679	9.07125	8.68935	9.60844	29.2009	23.3974	47.1476	64.9097	57.7951	59.593	80.0656	62.25	100.434	114.232	77.1523	79.4634	55.4924	64.5638	1.15782	2.55525	2.93272	3.37786	2.83508	1.90051e-05	5.01156e-20	3.39293e-25	4.67852e-30	1.93466e-22		506	ENSG00000052723	SIKE1	protein_coding	1	115312100	115323306	-1	suppressor of IKBKE 1 [Source:HGNC Symbol;Acc:26119]	31.9134	38.9261	32.3565
507	ENSG00000050426	LETMD1	protein_coding	12	51441745	51454207	1	LETM1 domain containing 1 [Source:HGNC Symbol;Acc:24241]	65.4736	65.6272	58.5105	71.9653	66.9145	57.4345	54.4852	55.4242	55.0354	69.8072	64.6647	55.2638	96.0463	87.0789	102.809	76.1149	84.5921	83.1973	-0.0787751	-0.316256	-0.0120338	0.543288	0.313854	0.672598	0.0624833	0.948974	0.00228063	0.0850744		507	ENSG00000052749	RRP12	protein_coding	10	99116115	99161127	-1	ribosomal RNA processing 12 homolog (S. cerevisiae) [Source:HGNC Symbol;Acc:29100]	259.036	41.3464	305.83
508	ENSG00000050628	PTGER3	protein_coding	1	71318036	71513491	-1	prostaglandin E receptor 3 (subtype EP3) [Source:HGNC Symbol;Acc:9595]	0.233085	0.405419	0.268397	0.228772	2.70857	4.26072	0.238621	0.528307	0.88818	0.0203876	0.0760537	0.0751206	0.0164322	0.0700273	0.0548606	0.349839	0.902316	0.140706	3.18301	0.965779	-1.67259	-2.67206	0.55957	0.000437054	0.275202	0.0598243	0.00779822	0.556122		508	ENSG00000052795	FNIP2	protein_coding	4	159690290	159829201	1	folliculin interacting protein 2 [Source:HGNC Symbol;Acc:29280]	8.80774	12.8796	11.5301
509	ENSG00000050730	TNIP3	protein_coding	4	122052563	122148621	-1	TNFAIP3 interacting protein 3 [Source:HGNC Symbol;Acc:19315]	0.46617	0.810838	0.738092	79.9396	77.5166	67.5628	43.9063	50.5493	46.344	34.6793	36.6579	24.7898	5.58695	6.26744	4.97403	1.24942	1.65425	1.42716	6.69976	6.0453	5.61629	3.01994	1.06351	1.60747e-124	3.49573e-106	2.6856e-94	2.95905e-29	0.000245346		509	ENSG00000052802	MSMO1	protein_coding	4	166248775	166264312	1	methylsterol monooxygenase 1 [Source:HGNC Symbol;Acc:10545]	26.8049	25.6434	20.6459
510	ENSG00000050748	MAPK9	protein_coding	5	179660143	179719099	-1	mitogen-activated protein kinase 9 [Source:HGNC Symbol;Acc:6886]	33.471	36.4624	27.6449	24.7401	30.7229	26.5625	44.5426	45.9146	42.2837	42.8548	50.7278	35.8075	34.294	41.4736	30.978	38.7988	44.8902	34.9553	-0.332361	0.341826	0.449016	0.0785706	0.233372	0.0906468	0.0799205	0.0191935	0.723007	0.2686		510	ENSG00000052841	TTC17	protein_coding	11	43380482	43516483	1	tetratricopeptide repeat domain 17 [Source:HGNC Symbol;Acc:25596]	81.9707	126.488	80.2594
511	ENSG00000051009	FAM160A2	protein_coding	11	6232565	6255941	-1	family with sequence similarity 160, member A2 [Source:HGNC Symbol;Acc:25378]	80.764	72.8487	80.8881	60.9188	53.6812	44.3115	39.4123	38.7105	43.1402	26.2796	22.8922	31.6759	22.6107	20.2204	25.8211	23.3226	23.3474	25.0657	-0.704699	-1.04485	-1.6167	-1.82277	-1.7596	0.000246845	3.04253e-08	7.6205e-18	1.48331e-18	2.07367e-17		511	ENSG00000053254	FOXN3	protein_coding	14	89591215	90085493	-1	forkhead box N3 [Source:HGNC Symbol;Acc:1928]	83.1744	165.213	74.8215
512	ENSG00000051108	HERPUD1	protein_coding	16	56965960	56977798	1	homocysteine-inducible, endoplasmic reticulum stress-inducible, ubiquitin-like domain member 1 [Source:HGNC Symbol;Acc:13744]	220.498	228.479	191.535	259.297	249.807	297.666	310.904	290.449	315.621	204.365	203.139	198.143	111.082	118.013	103.101	133.838	131.719	124.344	0.302204	0.418268	-0.0955009	-0.997793	-0.764359	0.0605523	0.00772405	0.563889	1.17134e-09	3.39566e-06		512	ENSG00000053371	AKR7A2	protein_coding	1	19630459	19638640	-1	aldo-keto reductase family 7, member A2 (aflatoxin aldehyde reductase) [Source:HGNC Symbol;Acc:389]	6.42965	3.74567	5.68292
513	ENSG00000051180	RAD51	protein_coding	15	40986972	41024354	1	RAD51 homolog (S. cerevisiae) [Source:HGNC Symbol;Acc:9817]	1.23535	1.64701	1.24134	0.915089	0.825468	1.67994	3.06231	3.84223	3.55272	31.8251	27.5314	27.2187	45.2215	47.7586	49.3014	46.5619	49.2514	51.2973	-0.188863	1.20291	4.36423	5.05385	5.1026	0.529653	3.56218e-06	9.50841e-59	1.15841e-71	8.10057e-73		513	ENSG00000053372	MRTO4	protein_coding	1	19578033	19586622	1	mRNA turnover 4 homolog (S. cerevisiae) [Source:HGNC Symbol;Acc:18477]	51.2317	17.4894	42.262
514	ENSG00000051341	POLQ	protein_coding	3	121150278	121264853	-1	polymerase (DNA directed), theta [Source:HGNC Symbol;Acc:9186]	0.536096	1.46964	1.91233	0.0653635	0.74808	1.04692	1.09368	1.56091	1.23711	9.888	10.7046	7.63727	49.7896	53.3258	50.5632	70.9506	56.0752	73.1067	-0.806989	-0.0649276	2.86455	5.24214	5.6257	0.0576337	0.887422	5.4941e-12	3.36382e-29	2.34606e-32		514	ENSG00000053501	USE1	protein_coding	19	17326155	17330638	1	unconventional SNARE in the ER 1 homolog (S. cerevisiae) [Source:HGNC Symbol;Acc:30882]	29.0362	12.62	25.4971
515	ENSG00000051382	PIK3CB	protein_coding	3	138372860	138553780	-1	phosphatidylinositol-4,5-bisphosphate 3-kinase, catalytic subunit beta [Source:HGNC Symbol;Acc:8976]	21.2107	25.364	22.9479	11.5367	19.5791	27.6582	23.9417	22.9813	25.5352	22.5895	25.0787	19.8819	17.3853	17.7519	13.7152	23.1393	18.0463	19.8596	-0.252403	-0.00409059	-0.0348705	-0.563458	-0.237422	0.324854	0.988358	0.896322	0.0304601	0.380652		515	ENSG00000053770	AP5M1	protein_coding	14	57735627	57756797	1	adaptor-related protein complex 5, mu 1 subunit [Source:HGNC Symbol;Acc:20192]	37.1099	37.2838	28.9042
516	ENSG00000051523	CYBA	protein_coding	16	88709691	88717560	-1	cytochrome b-245, alpha polypeptide [Source:HGNC Symbol;Acc:2577]	188.403	152.894	131.582	146.512	90.7756	37.7621	62.1012	61.0194	45.2972	61.8153	63.5049	76.5229	112.676	119.712	132.36	119.345	172.906	128.424	-1.07335	-1.64479	-1.25332	-0.420057	-0.215816	0.00117661	4.22883e-07	0.000113791	0.255286	0.572187		516	ENSG00000053900	ANAPC4	protein_coding	4	25378835	25420120	1	anaphase promoting complex subunit 4 [Source:HGNC Symbol;Acc:19990]	61.478	56.6172	49.8208
517	ENSG00000051596	THOC3	protein_coding	5	175344876	175461683	-1	THO complex 3 [Source:HGNC Symbol;Acc:19072]	11.1962	9.30437	11.734	31.2983	21.4389	11.7245	56.6867	39.2947	22.9607	62.2081	45.5604	38.6844	92.5135	65.5746	53.2071	86.3552	58.1924	47.3957	0.733171	1.6377	2.11334	2.65578	2.52405	0.0464737	6.66373e-06	9.04899e-09	8.06566e-12	7.22911e-11		517	ENSG00000053918	KCNQ1	protein_coding	11	2465914	2870221	1	potassium voltage-gated channel, KQT-like subfamily, member 1 [Source:HGNC Symbol;Acc:6294]	17.3806	17.4317	13.2675
518	ENSG00000051620	HEBP2	protein_coding	6	138724668	138734310	1	heme binding protein 2 [Source:HGNC Symbol;Acc:15716]	87.64	66.9702	46.6004	21.0144	9.02855	11.6135	17.479	9.94177	16.2727	21.1012	12.2446	14.8238	22.2328	13.6378	22.5477	35.5336	25.7912	31.6789	-2.39438	-2.29411	-2.19268	-1.82528	-1.15353	5.3446e-15	4.56498e-14	4.40563e-13	4.08897e-08	0.000492539		518	ENSG00000054116	TRAPPC3	protein_coding	1	36602173	36615098	-1	trafficking protein particle complex 3 [Source:HGNC Symbol;Acc:19942]	51.995	33.8262	51.987
519	ENSG00000051825	MPHOSPH9	protein_coding	12	123636867	123728561	-1	M-phase phosphoprotein 9 [Source:HGNC Symbol;Acc:7215]	24.0311	24.1224	24.4577	17.9423	28.5044	33.2336	31.0208	29.225	39.0482	27.2582	29.3567	20.6081	46.8811	45.1851	40.5786	75.6651	51.7328	59.9808	0.14912	0.398421	0.118952	0.816057	1.31866	0.550189	0.0887364	0.626401	0.000733746	4.34651e-08		519	ENSG00000054118	THRAP3	protein_coding	1	36690017	36770958	1	thyroid hormone receptor associated protein 3 [Source:HGNC Symbol;Acc:22964]	167.23	261.563	163.294
520	ENSG00000052126	PLEKHA5	protein_coding	12	19282648	19529334	1	pleckstrin homology domain containing, family A member 5 [Source:HGNC Symbol;Acc:30036]	2.49401	4.2569	3.72401	0.718999	4.10154	3.67639	1.71012	2.52146	4.25057	1.69217	2.47175	2.20354	1.23242	2.55599	2.63331	3.2485	2.33098	3.93976	-0.230384	-0.339276	-0.63067	-0.757459	-0.190248	0.662846	0.504582	0.195095	0.14959	0.732367		520	ENSG00000054148	PHPT1	protein_coding	9	139743176	139745488	1	phosphohistidine phosphatase 1 [Source:HGNC Symbol;Acc:30033]	12.1253	14.925	10.8306
521	ENSG00000052723	SIKE1	protein_coding	1	115312100	115323306	-1	suppressor of IKBKE 1 [Source:HGNC Symbol;Acc:26119]	27.9702	27.1377	25.028	42.7151	62.1164	78.6894	88.0512	73.0984	87.4857	60.5105	66.0336	55.6394	57.9729	59.033	44.2542	47.5448	48.6122	46.0108	1.21374	1.5537	1.2038	0.955956	0.777838	3.33246e-09	3.8289e-14	3.20827e-09	8.15114e-06	0.000304646		521	ENSG00000054219	LY75	protein_coding	2	160628362	160761260	-1	lymphocyte antigen 75 [Source:HGNC Symbol;Acc:6729]	9.90166	21.4883	8.75317
522	ENSG00000052749	RRP12	protein_coding	10	99116115	99161127	-1	ribosomal RNA processing 12 homolog (S. cerevisiae) [Source:HGNC Symbol;Acc:29100]	332.426	230.557	345.863	368.487	196.719	196.821	226.73	186.372	187.374	132.377	116.571	135.643	38.2378	36.0115	36.6286	17.342	15.8093	14.3319	-0.412986	-0.734599	-1.30112	-3.08892	-4.31008	0.0740992	0.000947285	2.63997e-09	1.44036e-34	4.84844e-59		522	ENSG00000054267	ARID4B	protein_coding	1	235294949	235491534	-1	AT rich interactive domain 4B (RBP1-like) [Source:HGNC Symbol;Acc:15550]	217.874	368.894	188.694
523	ENSG00000052795	FNIP2	protein_coding	4	159690290	159829201	1	folliculin interacting protein 2 [Source:HGNC Symbol;Acc:29280]	8.60084	10.4649	12.1114	5.71931	14.8326	17.9437	10.4397	11.8869	13.7668	12.6811	16.3516	13.5718	21.4933	20.2729	18.7075	21.69	15.2454	22.5129	0.382272	0.122143	0.491697	0.89922	0.878412	0.229592	0.710284	0.10874	0.00494798	0.00620175		523	ENSG00000054277	OPN3	protein_coding	1	241753404	241840678	-1	opsin 3 [Source:HGNC Symbol;Acc:14007]	3.02399	1.18133	2.3692
524	ENSG00000052802	MSMO1	protein_coding	4	166248775	166264312	1	methylsterol monooxygenase 1 [Source:HGNC Symbol;Acc:10545]	17.3182	22.5768	10.8365	67.88	84.3267	95.9514	136.173	87.6269	138.556	53.7418	54.3974	46.7501	86.0555	92.1909	60.621	119.828	139.257	90.8959	2.2698	2.78162	1.63101	2.18509	2.73994	2.74784e-20	1.02662e-28	9.47948e-12	6.30101e-18	2.20167e-26		524	ENSG00000054282	SDCCAG8	protein_coding	1	243419320	243663394	1	serologically defined colon cancer antigen 8 [Source:HGNC Symbol;Acc:10671]	6.07734	7.08795	5.46044
525	ENSG00000052841	TTC17	protein_coding	11	43380482	43516483	1	tetratricopeptide repeat domain 17 [Source:HGNC Symbol;Acc:25596]	87.7565	91.422	88.6045	70.756	87.0352	86.383	78.8842	81.6234	78.826	75.4138	73.8482	62.4503	69.6069	63.8123	62.9983	95.8725	84.8365	94.2527	-0.187667	-0.278352	-0.358623	-0.499633	-0.0118429	0.264943	0.0860864	0.0240757	0.00327217	0.950072		525	ENSG00000054356	PTPRN	protein_coding	2	220154345	220174370	-1	protein tyrosine phosphatase, receptor type, N [Source:HGNC Symbol;Acc:9676]	0.469746	0.172877	0.315893
526	ENSG00000053254	FOXN3	protein_coding	14	89591215	90085493	-1	forkhead box N3 [Source:HGNC Symbol;Acc:1928]	76.1256	80.0703	68.6425	46.4735	76.3815	80.4424	65.9987	66.3505	76.2566	65.8836	81.7205	63.7023	112.363	101.294	87.9782	100.97	83.8589	98.9965	-0.175193	-0.178914	-0.0640935	0.371839	0.288022	0.397082	0.379094	0.759893	0.0761958	0.175129		526	ENSG00000054523	KIF1B	protein_coding	1	10270863	10441661	1	kinesin family member 1B [Source:HGNC Symbol;Acc:16636]	14.1711	25.8016	14.319
527	ENSG00000053371	AKR7A2	protein_coding	1	19630459	19638640	-1	aldo-keto reductase family 7, member A2 (aflatoxin aldehyde reductase) [Source:HGNC Symbol;Acc:389]	7.45593	5.90391	4.09305	18.1711	12.691	7.35278	14.8935	15.8252	10.5627	28.011	26.6184	25.5911	61.5385	59.0151	59.9069	59.1059	74.873	59.0359	0.906795	1.08459	2.16259	3.3218	3.4192	0.00149821	0.000119874	4.87685e-14	6.41775e-27	3.45697e-28		527	ENSG00000054611	TBC1D22A	protein_coding	22	47158518	47571336	1	TBC1 domain family, member 22A [Source:HGNC Symbol;Acc:1309]	16.0888	18.6707	11.7332
528	ENSG00000053372	MRTO4	protein_coding	1	19578033	19586622	1	mRNA turnover 4 homolog (S. cerevisiae) [Source:HGNC Symbol;Acc:18477]	59.46	43.1265	43.7487	380.481	188.181	200.911	242.22	242.084	226.327	224.916	207.855	220.88	84.4945	94.5368	102.425	36.5831	26.2047	36.1212	2.24732	2.16064	2.11405	0.896933	-0.610212	1.13378e-20	1.70736e-19	7.77577e-19	0.000251891	0.0140805		528	ENSG00000054654	SYNE2	protein_coding	14	64319683	64693165	1	spectrin repeat containing, nuclear envelope 2 [Source:HGNC Symbol;Acc:17084]	107.396	344.745	114.895
529	ENSG00000053501	USE1	protein_coding	19	17326155	17330638	1	unconventional SNARE in the ER 1 homolog (S. cerevisiae) [Source:HGNC Symbol;Acc:30882]	35.5921	25.9468	23.4847	53.9576	23.887	18.9176	27.0835	25.5508	20.7453	24.0574	17.5494	23.6129	15.1505	15.0909	16.1839	11.9945	16.4109	14.955	-0.0409292	-0.338426	-0.450719	-0.918653	-1.01781	0.908011	0.292339	0.149754	0.00555197	0.00212324		529	ENSG00000054690	PLEKHH1	protein_coding	14	68000018	68056329	1	pleckstrin homology domain containing, family H (with MyTH4 domain) member 1 [Source:HGNC Symbol;Acc:17733]	0.234873	0.432192	0.496403
530	ENSG00000053770	AP5M1	protein_coding	14	57735627	57756797	1	adaptor-related protein complex 5, mu 1 subunit [Source:HGNC Symbol;Acc:20192]	31.7229	35.6515	25.2293	13.5303	31.1872	36.3987	35.8926	28.4085	36.6374	21.8351	26.0674	15.7753	21.7234	24.0544	14.4466	20.2407	23.5918	17.1058	-0.143122	0.0174246	-0.491343	-0.672783	-0.651442	0.644372	0.956399	0.0806471	0.0257343	0.0313913		530	ENSG00000054793	ATP9A	protein_coding	20	50213053	50385173	-1	ATPase, class II, type 9A [Source:HGNC Symbol;Acc:13540]	2.7304	19.3622	6.34042
531	ENSG00000053900	ANAPC4	protein_coding	4	25378835	25420120	1	anaphase promoting complex subunit 4 [Source:HGNC Symbol;Acc:19990]	50.3231	61.5477	40.4273	55.6571	59.3305	54.0746	33.7848	35.7808	34.1949	38.2268	39.8331	26.9934	39.9303	45.4652	31.2157	42.1473	48.9318	34.5332	0.0665283	-0.662021	-0.520784	-0.436252	-0.325743	0.768928	0.000854935	0.0089819	0.0449541	0.139612		531	ENSG00000054965	FAM168A	protein_coding	11	73111532	73309234	-1	family with sequence similarity 168, member A [Source:HGNC Symbol;Acc:28999]	16.6466	38.4939	18.0059
532	ENSG00000053918	KCNQ1	protein_coding	11	2465914	2870221	1	potassium voltage-gated channel, KQT-like subfamily, member 1 [Source:HGNC Symbol;Acc:6294]	38.5057	24.9586	21.4382	2.64722	1.80571	1.193	3.95714	2.7616	2.37905	4.9338	5.43784	5.70917	20.8196	19.6251	16.7325	15.6595	25.6972	16.0405	-4.15355	-3.38682	-2.39461	-0.61611	-0.609898	2.03773e-38	3.88569e-28	7.02239e-16	0.0585763	0.0618301		532	ENSG00000054967	RELT	protein_coding	11	73087309	73108519	1	RELT tumor necrosis factor receptor [Source:HGNC Symbol;Acc:13764]	115.881	105.714	114.263
533	ENSG00000054116	TRAPPC3	protein_coding	1	36602173	36615098	-1	trafficking protein particle complex 3 [Source:HGNC Symbol;Acc:19942]	62.3503	60.5848	57.4034	97.6531	63.1741	59.0657	62.4193	72.1619	58.8736	86.0561	77.9931	74.6699	41.3928	42.2614	43.5959	42.0306	47.5971	44.7846	0.118324	-0.0382339	0.376209	-0.553425	-0.473968	0.596261	0.866367	0.0678401	0.0108314	0.0303972		533	ENSG00000054983	GALC	protein_coding	14	88304164	88460009	-1	galactosylceramidase [Source:HGNC Symbol;Acc:4115]	20.6982	32.7025	17.5546
534	ENSG00000054118	THRAP3	protein_coding	1	36690017	36770958	1	thyroid hormone receptor associated protein 3 [Source:HGNC Symbol;Acc:22964]	191.409	167.843	197.003	169.292	197.055	213.62	231.323	250.802	238.73	239.983	252.764	236.931	219.222	208.996	220.302	231.193	174.73	238.376	0.0142572	0.262204	0.377235	0.168798	0.161735	0.941874	0.132069	0.0267392	0.373196	0.394215		534	ENSG00000055044	NOP58	protein_coding	2	203130439	203168389	1	NOP58 ribonucleoprotein homolog (yeast) [Source:HGNC Symbol;Acc:29926]	365.932	246.234	305.536
535	ENSG00000054148	PHPT1	protein_coding	9	139743176	139745488	1	phosphohistidine phosphatase 1 [Source:HGNC Symbol;Acc:30033]	9.55649	9.98344	9.0584	75.07	28.994	20.3054	59.874	61.1395	51.4649	66.9631	61.1472	82.1697	148.021	142.558	173.652	121.21	172.248	155.741	1.84258	2.46098	2.81721	3.97105	3.92184	9.98951e-08	2.25809e-12	2.19727e-15	4.58845e-25	1.44891e-24		535	ENSG00000055070	SZRD1	protein_coding	1	16679070	16724640	1	SUZ RNA binding domain containing 1 [Source:HGNC Symbol;Acc:30232]	167.347	214.425	173.267
536	ENSG00000054219	LY75	protein_coding	2	160628362	160761260	-1	lymphocyte antigen 75 [Source:HGNC Symbol;Acc:6729]	8.99708	9.12168	9.927	23.6616	56.1873	57.4116	92.3269	114.876	116.351	53.1505	84.2396	54.813	42.6745	43.78	33.6149	23.0952	25.1708	22.5324	2.28695	3.42623	2.86193	2.04304	1.28419	1.09299e-17	1.16388e-34	6.10667e-26	8.46841e-14	2.29261e-06		536	ENSG00000055130	CUL1	protein_coding	7	148395006	148498201	1	cullin 1 [Source:HGNC Symbol;Acc:2551]	85.9635	60.8815	97.0694
537	ENSG00000054267	ARID4B	protein_coding	1	235294949	235491534	-1	AT rich interactive domain 4B (RBP1-like) [Source:HGNC Symbol;Acc:15550]	227.164	198.364	286.906	32.9105	115.61	156.002	75.2852	73.0487	92.7044	49.0434	55.8675	49.6525	58.2777	53.0266	48.3474	72.6422	56.3383	66.1506	-1.12755	-1.63751	-2.20112	-2.21566	-1.92233	0.000345915	1.35436e-07	1.59555e-12	1.47486e-10	2.21684e-08		537	ENSG00000055147	FAM114A2	protein_coding	5	153369688	153418496	-1	family with sequence similarity 114, member A2 [Source:HGNC Symbol;Acc:1333]	9.21877	9.04722	9.34141
538	ENSG00000054277	OPN3	protein_coding	1	241753404	241840678	-1	opsin 3 [Source:HGNC Symbol;Acc:14007]	1.74814	0.937532	0.972939	4.77154	4.56587	4.96678	6.34335	3.0978	4.82155	9.01133	6.6547	5.60901	18.4041	16.2288	12.4168	17.2587	16.2605	13.4072	1.91542	1.80157	2.48859	3.62245	3.62325	8.9183e-10	6.54579e-09	1.51024e-15	7.05776e-28	7.66301e-28		538	ENSG00000055163	CYFIP2	protein_coding	5	156693089	156822606	1	cytoplasmic FMR1 interacting protein 2 [Source:HGNC Symbol;Acc:13760]	158.367	277.669	164.798
539	ENSG00000054282	SDCCAG8	protein_coding	1	243419320	243663394	1	serologically defined colon cancer antigen 8 [Source:HGNC Symbol;Acc:10671]	5.05795	4.23156	3.69046	7.45144	8.61582	6.76846	6.38312	8.71706	6.05865	11.9471	12.777	10.0912	17.4346	17.892	16.5862	17.2254	15.7905	15.6987	0.697229	0.564046	1.38259	1.94758	1.85829	0.00421121	0.0201082	5.77114e-09	6.12282e-15	1.0111e-13		539	ENSG00000055208	TAB2	protein_coding	6	149539777	149732749	1	TGF-beta activated kinase 1/MAP3K7 binding protein 2 [Source:HGNC Symbol;Acc:17075]	363.026	310.544	337.802
540	ENSG00000054356	PTPRN	protein_coding	2	220154345	220174370	-1	protein tyrosine phosphatase, receptor type, N [Source:HGNC Symbol;Acc:9676]	0.093234	0	0.0670992	0.0980453	0.0773876	0.0486939	0.0397702	0.0480279	0	0.0815505	0	0.250402	6.04706	6.70511	7.97308	2.34892	2.74454	3.23623	0.509163	-0.490168	0.535876	6.90111	5.58532	0.606116	0.646236	0.568328	1.53304e-17	1.57347e-12		540	ENSG00000055211	GINM1	protein_coding	6	149887430	149912884	1	glycoprotein integral membrane 1 [Source:HGNC Symbol;Acc:21074]	60.9789	41.8938	53.7469
541	ENSG00000054523	KIF1B	protein_coding	1	10270863	10441661	1	kinesin family member 1B [Source:HGNC Symbol;Acc:16636]	11.238	14.723	16.9855	9.25319	18.5472	23.3487	24.1477	23.0719	29.5719	24.8446	25.4651	26.906	17.9741	19.5553	17.773	37.6147	23.081	32.3752	0.288075	0.781596	0.829164	0.308056	1.06293	0.313602	0.00388252	0.00206033	0.300909	0.000184085		541	ENSG00000055332	EIF2AK2	protein_coding	2	37326353	37384208	-1	eukaryotic translation initiation factor 2-alpha kinase 2 [Source:HGNC Symbol;Acc:9437]	48.1196	145.62	40.3215
542	ENSG00000054611	TBC1D22A	protein_coding	22	47158518	47571336	1	TBC1 domain family, member 22A [Source:HGNC Symbol;Acc:1309]	18.507	16.4701	16.2045	42.519	30.2327	20.208	33.6058	30.0414	28.168	37.187	34.4143	44.8721	55.2287	58.5428	71.2274	37.5993	44.533	50.4129	0.652524	0.717163	1.12558	1.80545	1.32301	0.00973499	0.00393566	5.18459e-06	5.25024e-12	3.8314e-07		542	ENSG00000055483	USP36	protein_coding	17	76783463	76837523	-1	ubiquitin specific peptidase 36 [Source:HGNC Symbol;Acc:20062]	338.423	434.901	300.189
543	ENSG00000054654	SYNE2	protein_coding	14	64319683	64693165	1	spectrin repeat containing, nuclear envelope 2 [Source:HGNC Symbol;Acc:17084]	139.595	123.526	173.854	127.851	230.176	284.032	46.0937	57.3693	66.6135	15.8412	23.4816	22.1606	34.064	32.4226	35.0742	53.0422	68.3128	57.2873	0.575637	-1.40696	-2.78726	-2.16082	-1.34633	0.0227131	3.69137e-09	1.98281e-30	3.74017e-16	2.56087e-07		543	ENSG00000055609	MLL3	protein_coding	7	151832010	152133090	-1	myeloid/lymphoid or mixed-lineage leukemia 3 [Source:HGNC Symbol;Acc:13726]	190.688	315.009	172.658
544	ENSG00000054690	PLEKHH1	protein_coding	14	68000018	68056329	1	pleckstrin homology domain containing, family H (with MyTH4 domain) member 1 [Source:HGNC Symbol;Acc:17733]	0.0699255	0.38008	0.167748	0.163409	0.0773876	0.194776	1.05391	1.22471	0.951621	2.91543	3.44143	2.5541	8.54475	7.703	9.16172	3.3318	1.91742	2.4523	-0.366568	2.29165	3.82558	5.29557	3.57841	0.551187	1.62274e-06	4.52638e-16	8.41388e-27	1.35779e-13		544	ENSG00000055917	PUM2	protein_coding	2	20448452	20551995	-1	pumilio homolog 2 (Drosophila) [Source:HGNC Symbol;Acc:14958]	231.321	316.999	190.619
545	ENSG00000054793	ATP9A	protein_coding	20	50213053	50385173	-1	ATPase, class II, type 9A [Source:HGNC Symbol;Acc:13540]	0.512787	3.52208	2.01298	0.849726	4.56587	2.60513	0.636323	1.96914	1.64948	0.489303	1.92036	1.20193	2.74418	4.21914	6.98559	7.81307	4.88754	16.0807	0.24942	-0.692953	-0.75351	1.15351	2.19414	0.717079	0.280633	0.232748	0.0857706	0.00111586		545	ENSG00000055950	MRPL43	protein_coding	10	102729215	102747272	-1	mitochondrial ribosomal protein L43 [Source:HGNC Symbol;Acc:14517]	38.3724	22.8197	44.8117
546	ENSG00000054965	FAM168A	protein_coding	11	73111532	73309234	-1	family with sequence similarity 168, member A [Source:HGNC Symbol;Acc:28999]	20.4649	18.3959	20.0627	14.5107	22.5198	19.5506	20.3226	25.911	21.348	28.5019	28.9765	29.1969	58.7123	50.9798	58.5546	66.3194	54.4961	67.2573	-0.127728	0.0914987	0.541108	1.46247	1.62492	0.544246	0.664199	0.00501681	4.61293e-13	1.13975e-15		546	ENSG00000055955	ITIH4	protein_coding	3	52846991	52865495	-1	inter-alpha-trypsin inhibitor heavy chain family, member 4 [Source:HGNC Symbol;Acc:6169]	7.6002	17.1995	12.9733
547	ENSG00000054967	RELT	protein_coding	11	73087309	73108519	1	RELT tumor necrosis factor receptor [Source:HGNC Symbol;Acc:13764]	145.119	84.5805	115.947	46.931	33.7926	24.5417	51.3632	37.2696	37.0498	41.7946	34.2432	48.8284	69.3111	57.825	71.9954	73.4995	73.5387	73.7097	-1.90691	-1.60829	-1.5244	-0.843991	-0.694963	1.54278e-15	1.26865e-11	1.23153e-10	0.00119779	0.00807343		547	ENSG00000056050	C4orf27	protein_coding	4	170650616	170679104	-1	chromosome 4 open reading frame 27 [Source:HGNC Symbol;Acc:26051]	5.90119	4.7253	3.54251
548	ENSG00000054983	GALC	protein_coding	14	88304164	88460009	-1	galactosylceramidase [Source:HGNC Symbol;Acc:4115]	16.246	17.6104	12.9837	7.94167	18.0571	15.1682	8.98807	7.7565	7.23232	8.54241	8.93631	6.15989	13.8359	14.2505	9.03372	17.6086	19.757	15.9802	-0.214845	-1.1018	-0.937413	-0.387902	0.139462	0.454753	2.63875e-05	0.000334639	0.185826	0.651768		548	ENSG00000056097	ZFR	protein_coding	5	32354456	32444867	-1	zinc finger RNA binding protein [Source:HGNC Symbol;Acc:17277]	93.4795	158.269	72.4974
549	ENSG00000055044	NOP58	protein_coding	2	203130439	203168389	1	NOP58 ribonucleoprotein homolog (yeast) [Source:HGNC Symbol;Acc:29926]	300.004	269.502	227.198	735.176	529.357	743.41	385.493	421.901	398.571	478.171	443.831	268.106	214.079	206.931	169.483	220.482	182.456	193.149	1.29516	0.489653	0.597565	-0.481936	-0.464173	4.26553e-10	0.0181671	0.00360975	0.0287352	0.0358349		549	ENSG00000056277	ZNF280C	protein_coding	X	129336685	129402873	-1	zinc finger protein 280C [Source:HGNC Symbol;Acc:25955]	5.25529	5.82019	5.16711
550	ENSG00000055070	SZRD1	protein_coding	1	16679070	16724640	1	SUZ RNA binding domain containing 1 [Source:HGNC Symbol;Acc:30232]	224.974	203.672	195.125	220.112	175.309	175.201	231.701	228.949	207.263	213.438	217.894	244.793	214.506	213.688	224.453	193.261	201.141	213.451	-0.228459	-0.0208496	0.0814635	0.015719	-0.0860479	0.180595	0.910126	0.642475	0.936967	0.651072		550	ENSG00000056558	TRAF1	protein_coding	9	123664671	123691451	-1	TNF receptor-associated factor 1 [Source:HGNC Symbol;Acc:12031]	87.5489	243.411	122.837
551	ENSG00000055130	CUL1	protein_coding	7	148395006	148498201	1	cullin 1 [Source:HGNC Symbol;Acc:2551]	124.491	124.185	118.9	119.713	102.487	119.178	125.833	130.324	130.658	160.614	146.441	119.342	97.5252	88.0418	100.34	70.3009	58.143	77.8304	-0.180444	-0.0282987	0.198486	-0.413098	-0.882524	0.323532	0.883574	0.265954	0.0256509	1.20134e-06		551	ENSG00000056586	RC3H2	protein_coding	9	125606835	125667562	-1	ring finger and CCCH-type domains 2 [Source:HGNC Symbol;Acc:21461]	72.1648	142.998	67.1724
552	ENSG00000055147	FAM114A2	protein_coding	5	153369688	153418496	-1	family with sequence similarity 114, member A2 [Source:HGNC Symbol;Acc:1333]	8.27452	9.65404	8.5887	9.34699	16.1224	19.1367	20.3425	18.947	21.8873	23.4458	21.7514	21.3343	14.6247	16.3514	11.8316	12.1944	11.9745	11.9801	0.808406	1.11663	1.2931	0.636907	0.396672	0.000763289	2.53614e-06	4.70187e-08	0.0116114	0.124182		552	ENSG00000056736	IL17RB	protein_coding	3	53880607	53899827	1	interleukin 17 receptor B [Source:HGNC Symbol;Acc:18015]	0.293591	0.172877	1.42152
553	ENSG00000055163	CYFIP2	protein_coding	5	156693089	156822606	1	cytoplasmic FMR1 interacting protein 2 [Source:HGNC Symbol;Acc:13760]	221.226	204.465	197.402	178.508	186.919	132.18	211.662	222.596	186.803	291.112	276.654	290.81	280.679	269.989	280.832	242.941	282.229	276.444	-0.485034	-0.133977	0.426247	0.366026	0.313835	0.00548602	0.468151	0.0149376	0.0519641	0.0983503		553	ENSG00000056972	TRAF3IP2	protein_coding	6	111877657	111927481	-1	TRAF3 interacting protein 2 [Source:HGNC Symbol;Acc:1343]	21.7551	23.3672	22.6089
554	ENSG00000055208	TAB2	protein_coding	6	149539777	149732749	1	TGF-beta activated kinase 1/MAP3K7 binding protein 2 [Source:HGNC Symbol;Acc:17075]	482.463	470.641	442.989	185.11	308.312	426.656	207.302	205.775	252.941	136.271	153.705	109.726	219.715	202.501	192.652	314.305	260.638	311.879	-0.557487	-1.12484	-1.77404	-1.23462	-0.70316	0.0137144	2.53838e-07	3.39065e-16	2.15922e-07	0.00341452		554	ENSG00000057252	SOAT1	protein_coding	1	179262925	179327815	1	sterol O-acyltransferase 1 [Source:HGNC Symbol;Acc:11177]	58.6889	65.0305	50.1819
555	ENSG00000055211	GINM1	protein_coding	6	149887430	149912884	1	glycoprotein integral membrane 1 [Source:HGNC Symbol;Acc:21074]	50.2765	51.1081	40.7963	13.9551	15.3743	21.2062	15.5502	14.0482	19.4131	13.1908	15.0967	10.4418	13.5073	12.6924	12.0693	14.8598	13.1024	14.955	-1.49333	-1.59238	-1.82008	-1.94287	-1.77487	2.95243e-12	7.63918e-14	1.1985e-17	1.35192e-16	3.62766e-14		555	ENSG00000057608	GDI2	protein_coding	10	5807186	5884095	-1	GDP dissociation inhibitor 2 [Source:HGNC Symbol;Acc:4227]	108.601	53.9641	104.328
556	ENSG00000055332	EIF2AK2	protein_coding	2	37326353	37384208	-1	eukaryotic translation initiation factor 2-alpha kinase 2 [Source:HGNC Symbol;Acc:9437]	30.6274	39.6551	37.8775	11.8308	40.1899	62.9126	23.2855	21.3004	27.4067	16.9013	21.5422	14.6235	21.4933	24.0894	18.1589	14.9931	11.7865	43.0962	0.204908	-0.634483	-0.985519	-0.819152	-0.682522	0.654507	0.129684	0.0155	0.0674113	0.130095		556	ENSG00000057657	PRDM1	protein_coding	6	106534195	106557814	1	PR domain containing 1, with ZNF domain [Source:HGNC Symbol;Acc:9346]	14.4153	48.6936	10.1537
557	ENSG00000055483	USP36	protein_coding	17	76783463	76837523	-1	ubiquitin specific peptidase 36 [Source:HGNC Symbol;Acc:20062]	483.931	411.044	424.805	305.509	241.114	257.372	199.706	166.897	182.426	116.393	111.609	120.494	89.4734	76.6273	94.4883	74.8489	63.1057	71.6996	-0.806942	-1.37157	-1.96256	-2.38964	-2.70232	9.70377e-07	2.75741e-17	1.7235e-33	2.40761e-39	9.56866e-49		557	ENSG00000057663	ATG5	protein_coding	6	106632351	106773666	-1	autophagy related 5 [Source:HGNC Symbol;Acc:589]	57.7494	51.719	56.0484
558	ENSG00000055609	MLL3	protein_coding	7	151832010	152133090	-1	myeloid/lymphoid or mixed-lineage leukemia 3 [Source:HGNC Symbol;Acc:13726]	209.03	205.826	248.636	24.3479	80.9216	97.6313	64.8652	69.4723	93.5444	50.6836	64.8738	59.3453	81.7168	65.6505	68.5575	104.219	77.4672	96.5836	-1.6554	-1.57067	-1.91832	-1.67534	-1.30593	2.44985e-08	9.93874e-08	7.42765e-11	2.38653e-07	5.43419e-05		558	ENSG00000057757	PITHD1	protein_coding	1	24104895	24114722	1	PITH (C-terminal proteasome-interacting domain of thioredoxin-like) domain containing 1 [Source:HGNC Symbol;Acc:25022]	111.183	83.73	98.6489
559	ENSG00000055917	PUM2	protein_coding	2	20448452	20551995	-1	pumilio homolog 2 (Drosophila) [Source:HGNC Symbol;Acc:14958]	200.616	220.041	187.509	92.5548	203.813	231.637	161.686	138.584	170.213	100.898	133.018	91.1965	132.707	135.1	91.7453	126.092	138.863	120.665	-0.183943	-0.453822	-0.860294	-0.812127	-0.706994	0.478606	0.0610532	0.000243755	0.00151601	0.00605135		559	ENSG00000057935	MTA3	protein_coding	2	42721709	42984087	1	metastasis associated 1 family, member 3 [Source:HGNC Symbol;Acc:23784]	13.0061	17.547	12.6583
560	ENSG00000055950	MRPL43	protein_coding	10	102729215	102747272	-1	mitochondrial ribosomal protein L43 [Source:HGNC Symbol;Acc:14517]	42.7012	43.4052	42.9435	68.7624	40.0094	27.7069	48.2015	41.2559	31.5938	48.7672	40.8408	35.0563	36.5288	34.5059	37.1772	36.6998	41.1869	38.9956	-0.12938	-0.241117	-0.0931874	-0.305659	-0.193964	0.65206	0.375166	0.73955	0.288702	0.51117		560	ENSG00000058056	USP13	protein_coding	3	179370543	179507189	1	ubiquitin specific peptidase 13 (isopeptidase T-3) [Source:HGNC Symbol;Acc:12611]	4.69746	5.67612	3.38457
561	ENSG00000055955	ITIH4	protein_coding	3	52846991	52865495	-1	inter-alpha-trypsin inhibitor heavy chain family, member 4 [Source:HGNC Symbol;Acc:6169]	15.9015	22.4022	25.9137	5.31209	6.09118	4.74328	2.22534	4.50477	3.30022	1.07157	1.73022	4.54179	0.402261	2.04585	1.92067	0.446461	1.73282	1.52364	-2.06886	-2.75714	-3.11633	-3.9305	-4.17763	2.95038e-05	3.05772e-08	5.12133e-10	1.34725e-11	1.33547e-12		561	ENSG00000058063	ATP11B	protein_coding	3	182511288	182639423	1	ATPase, class VI, type 11B [Source:HGNC Symbol;Acc:13553]	164.352	263.234	160.293
562	ENSG00000056050	C4orf27	protein_coding	4	170650616	170679104	-1	chromosome 4 open reading frame 27 [Source:HGNC Symbol;Acc:26051]	4.68501	7.75364	2.21427	17.5501	15.4259	13.9508	22.9474	23.1494	22.1411	30.3979	29.3757	18.0039	19.4886	23.1615	17.2994	19.6743	17.05	14.6937	1.53211	2.08644	2.44116	1.98139	1.76384	2.77315e-07	3.47533e-12	7.67004e-16	1.77581e-10	1.26332e-08		562	ENSG00000058262	SEC61A1	protein_coding	3	127770484	127790526	1	Sec61 alpha 1 subunit (S. cerevisiae) [Source:HGNC Symbol;Acc:18276]	197.293	232.404	175.298
563	ENSG00000056097	ZFR	protein_coding	5	32354456	32444867	-1	zinc finger RNA binding protein [Source:HGNC Symbol;Acc:17277]	78.6895	81.4386	83.807	52.4216	137.982	197.576	133.906	109.888	145.788	78.9001	91.987	79.8032	109.011	99.3512	83.4613	82.1788	77.148	81.0666	0.76761	0.619284	0.045568	0.203667	-0.0723233	0.00839876	0.0323347	0.884149	0.528211	0.828915		563	ENSG00000058272	PPP1R12A	protein_coding	12	80167343	80329240	-1	protein phosphatase 1, regulatory subunit 12A [Source:HGNC Symbol;Acc:7618]	66.7333	153.572	57.0638
564	ENSG00000056277	ZNF280C	protein_coding	X	129336685	129402873	-1	zinc finger protein 280C [Source:HGNC Symbol;Acc:25955]	4.6617	4.15555	6.24023	2.6799	6.06203	8.0345	5.62748	5.23504	8.21566	2.58923	3.5365	3.80611	5.53766	5.84728	4.55343	9.6289	6.80496	6.79408	0.267763	0.260469	-0.584995	0.0258727	0.57409	0.47246	0.476507	0.0915521	0.950478	0.124033		564	ENSG00000058404	CAMK2B	protein_coding	7	44256749	44374176	-1	calcium/calmodulin-dependent protein kinase II beta [Source:HGNC Symbol;Acc:1461]	0.176155	0.20169	0.0225638
565	ENSG00000056558	TRAF1	protein_coding	9	123664671	123691451	-1	TNF receptor-associated factor 1 [Source:HGNC Symbol;Acc:12031]	167.705	128.138	193.514	1406.82	908.685	1054.61	773.53	620.976	674.287	760.56	559.774	777.799	351.748	260.414	376.545	194.211	199.205	212.003	2.68288	1.96968	1.99909	0.961149	0.253077	3.70742e-31	1.29581e-18	3.9558e-19	2.94829e-05	0.294748		565	ENSG00000058453	CROCC	protein_coding	1	17222232	17299459	1	ciliary rootlet coiled-coil, rootletin [Source:HGNC Symbol;Acc:21299]	67.3093	74.5967	55.0405
566	ENSG00000056586	RC3H2	protein_coding	9	125606835	125667562	-1	ring finger and CCCH-type domains 2 [Source:HGNC Symbol;Acc:21461]	63.4458	73.3808	68.1728	36.865	82.1598	113.067	55.7777	44.9541	62.7436	26.7689	34.8896	24.8399	42.3951	45.1501	29.9539	58.4564	53.9885	47.1364	0.237306	-0.372604	-1.21734	-0.858726	-0.412217	0.418082	0.182048	4.12937e-06	0.00312704	0.16773		566	ENSG00000058600	POLR3E	protein_coding	16	22308730	22346424	1	polymerase (RNA) III (DNA directed) polypeptide E (80kD) [Source:HGNC Symbol;Acc:30347]	131.265	131.588	82.7865
567	ENSG00000056736	IL17RB	protein_coding	3	53880607	53899827	1	interleukin 17 receptor B [Source:HGNC Symbol;Acc:18015]	2.02784	2.98997	0.402595	11.7981	11.7887	2.23992	6.24392	10.6382	0.697856	4.46489	6.10331	0.951528	2.99066	6.81015	1.31665	35.0339	66.9029	39.6388	1.86611	1.29343	1.3433	0.987858	4.66402	0.0324183	0.131581	0.113957	0.274851	1.92783e-06		567	ENSG00000058668	ATP2B4	protein_coding	1	203595689	203713209	1	ATPase, Ca++ transporting, plasma membrane 4 [Source:HGNC Symbol;Acc:817]	64.3846	63.7339	79.8307
568	ENSG00000056972	TRAF3IP2	protein_coding	6	111877657	111927481	-1	TRAF3 interacting protein 2 [Source:HGNC Symbol;Acc:1343]	28.7161	24.7306	28.383	30.8189	24.1449	24.0792	20.1834	20.652	19.4765	25.8719	23.7858	24.9651	32.3879	27.5732	37.2138	37.5161	36.713	45.5485	-0.176931	-0.581608	-0.148387	0.197911	0.499178	0.397082	0.00264325	0.469429	0.364297	0.016885		568	ENSG00000058673	ZC3H11A	protein_coding	1	203764782	203823252	1	zinc finger CCCH-type containing 11A [Source:HGNC Symbol;Acc:29093]	203.198	341.576	217.856
569	ENSG00000057252	SOAT1	protein_coding	1	179262925	179327815	1	sterol O-acyltransferase 1 [Source:HGNC Symbol;Acc:11177]	44.2396	45.4829	33.6167	50.526	87.6285	89.3047	66.5554	50.2612	71.213	36.6977	41.5253	36.2332	26.916	32.0025	22.4563	26.6211	25.9604	23.4979	0.860378	0.533418	-0.112797	-0.650261	-0.743572	4.25903e-05	0.0112164	0.611317	0.00341234	0.000803758		569	ENSG00000058729	RIOK2	protein_coding	5	96496571	96518964	-1	RIO kinase 2 (yeast) [Source:HGNC Symbol;Acc:18999]	54.2263	36.477	48.3091
570	ENSG00000057608	GDI2	protein_coding	10	5807186	5884095	-1	GDP dissociation inhibitor 2 [Source:HGNC Symbol;Acc:4227]	106.328	102.378	104.847	267.171	289.853	338.099	323.45	362.968	363.014	395.62	409.37	323.923	312.302	329.15	279.477	323.336	293.042	337.978	1.48302	1.64155	1.8476	1.50133	1.5558	1.79071e-18	3.05505e-22	1.90107e-27	1.61822e-17	1.23214e-18		570	ENSG00000058799	YIPF1	protein_coding	1	54317392	54356407	-1	Yip1 domain family, member 1 [Source:HGNC Symbol;Acc:25231]	10.2757	10.7472	14.3731
571	ENSG00000057657	PRDM1	protein_coding	6	106534195	106557814	1	PR domain containing 1, with ZNF domain [Source:HGNC Symbol;Acc:9346]	14.9874	12.0359	25.0616	42.0288	74.6016	109.001	83.597	67.6713	90.2454	63.6705	56.622	72.241	45.5337	40.7033	45.7172	52.4925	48.3679	67.4785	2.18343	2.13501	1.81219	1.28145	1.63408	2.70608e-13	6.23381e-13	6.15618e-10	2.51865e-05	8.65255e-08		571	ENSG00000058804	TMEM48	protein_coding	1	54231133	54304533	-1	transmembrane protein 48 [Source:HGNC Symbol;Acc:25525]	28.9775	21.0622	29.7616
572	ENSG00000057663	ATG5	protein_coding	6	106632351	106773666	-1	autophagy related 5 [Source:HGNC Symbol;Acc:589]	49.8569	54.1741	43.1448	52.0621	47.7223	62.1578	42.8126	38.3743	40.9514	41.6927	40.8789	27.0685	25.7493	30.2518	25.5651	30.0028	32.5961	27.4778	0.0971295	-0.389621	-0.41136	-0.901907	-0.756952	0.647305	0.042856	0.0309171	8.09346e-06	0.000191008		572	ENSG00000059122	FLYWCH1	protein_coding	16	2961938	3001209	1	FLYWCH-type zinc finger 1 [Source:HGNC Symbol;Acc:25404]	31.884	127.439	103.545
573	ENSG00000057757	PITHD1	protein_coding	1	24104895	24114722	1	PITH (C-terminal proteasome-interacting domain of thioredoxin-like) domain containing 1 [Source:HGNC Symbol;Acc:25022]	106.473	105.004	89.2755	126.805	89.2021	81.4893	120.663	103.02	104.203	115.557	101.969	113.557	73.5835	75.5944	71.6297	66.4694	74.7794	63.2372	-0.153436	-0.00688841	0.0920545	-0.495474	-0.605054	0.449944	0.974178	0.649137	0.0141314	0.00261146		573	ENSG00000059145	UNKL	protein_coding	16	1413206	1464752	-1	unkempt homolog (Drosophila)-like [Source:HGNC Symbol;Acc:14184]	52.4061	51.0563	44.9245
574	ENSG00000057935	MTA3	protein_coding	2	42721709	42984087	1	metastasis associated 1 family, member 3 [Source:HGNC Symbol;Acc:23784]	14.6144	15.2539	11.9437	15.3277	13.0527	10.5909	15.3513	16.8578	13.1324	18.4916	19.6409	16.6267	28.3784	28.6411	28.491	28.3369	29.3816	30.694	-0.231482	-0.00879681	0.40908	0.982134	1.0315	0.288635	0.96964	0.0490407	5.17463e-06	1.70499e-06		574	ENSG00000059377	TBXAS1	protein_coding	7	139476850	139720125	1	thromboxane A synthase 1 (platelet) [Source:HGNC Symbol;Acc:11609]	1.61475	2.39146	2.8656
575	ENSG00000058056	USP13	protein_coding	3	179370543	179507189	1	ubiquitin specific peptidase 13 (isopeptidase T-3) [Source:HGNC Symbol;Acc:12611]	5.78051	4.02885	4.83115	5.5559	7.60978	10.1283	11.4538	11.2866	12.6248	10.9074	11.6552	10.567	10.8781	10.8192	9.92977	10.5118	6.76737	9.40718	0.656284	1.21724	1.17326	1.05981	0.819109	0.0116929	1.73169e-06	3.60469e-06	7.11404e-05	0.00234364		575	ENSG00000059378	PARP12	protein_coding	7	139723544	139763521	-1	poly (ADP-ribose) polymerase family, member 12 [Source:HGNC Symbol;Acc:21919]	67.115	93.2383	72.0462
576	ENSG00000058063	ATP11B	protein_coding	3	182511288	182639423	1	ATPase, class VI, type 11B [Source:HGNC Symbol;Acc:13553]	145.282	156.061	154.194	45.4603	86.4935	102.72	69.578	64.0212	75.4636	52.4981	64.6266	45.8737	80.9122	80.6014	56.543	106.751	104.123	92.8055	-0.94928	-1.19423	-1.44149	-1.1186	-0.63625	1.68995e-05	4.2243e-08	3.06261e-11	2.55774e-06	0.00818308		576	ENSG00000059573	ALDH18A1	protein_coding	10	97365696	97416463	-1	aldehyde dehydrogenase 18 family, member A1 [Source:HGNC Symbol;Acc:9722]	15.6778	10.776	12.6357
577	ENSG00000058262	SEC61A1	protein_coding	3	127770484	127790526	1	Sec61 alpha 1 subunit (S. cerevisiae) [Source:HGNC Symbol;Acc:18276]	275.227	234.484	191.904	527.092	325.931	328.1	416.155	357.88	338.492	357.558	326.156	362.783	236.476	225.785	239.832	213.152	230.636	228.044	0.617832	0.529595	0.540881	-0.0454389	-0.108248	0.00203776	0.00774289	0.0062526	0.845854	0.635718		577	ENSG00000059588	TARBP1	protein_coding	1	234527059	234614849	-1	TAR (HIV-1) RNA binding protein 1 [Source:HGNC Symbol;Acc:11568]	68.2306	89.6655	70.7826
578	ENSG00000058272	PPP1R12A	protein_coding	12	80167343	80329240	-1	protein phosphatase 1, regulatory subunit 12A [Source:HGNC Symbol;Acc:7618]	53.3532	55.4664	60.4564	21.0144	59.4595	74.2096	62.4989	52.9988	68.7388	36.6569	46.4308	37.961	68.2594	70.7976	48.9905	63.5707	64.7787	59.0562	-0.0641817	0.0463104	-0.441258	0.0948988	0.0942326	0.840977	0.884397	0.124225	0.776583	0.777814		578	ENSG00000059691	PET112	protein_coding	4	152591656	152682175	-1	PET112 homolog (yeast) [Source:HGNC Symbol;Acc:8849]	4.34515	2.88128	5.50556
579	ENSG00000058404	CAMK2B	protein_coding	7	44256749	44374176	-1	calcium/calmodulin-dependent protein kinase II beta [Source:HGNC Symbol;Acc:1461]	0.256394	0.20271	0.134198	0.0653635	0.0257959	0	0.178966	0.216125	0.0634414	0.550466	0.551389	0.500804	5.3569	5.35708	4.80945	2.01574	2.40617	2.09049	-2.30414	-0.678763	1.47337	4.61803	3.36734	0.00184449	0.291454	0.00633835	7.41167e-17	6.20573e-10		579	ENSG00000059728	MXD1	protein_coding	2	70124820	70170077	1	MAX dimerization protein 1 [Source:HGNC Symbol;Acc:6761]	36.4053	69.5253	56.4772
580	ENSG00000058453	CROCC	protein_coding	1	17222232	17299459	1	ciliary rootlet coiled-coil, rootletin [Source:HGNC Symbol;Acc:21299]	104.514	79.6443	68.9961	37.9841	27.5887	16.8218	49.4348	37.103	35.3121	32.966	28.4949	39.7383	28.8561	29.8589	35.476	23.1418	22.8369	21.9129	-1.82851	-1.21019	-1.3729	-1.47067	-1.94324	2.78942e-13	1.18259e-06	3.07497e-08	6.68349e-08	1.65601e-12		580	ENSG00000059758	CDK17	protein_coding	12	96672039	96794338	-1	cyclin-dependent kinase 17 [Source:HGNC Symbol;Acc:8750]	171.956	146.196	136.511
581	ENSG00000058600	POLR3E	protein_coding	16	22308730	22346424	1	polymerase (RNA) III (DNA directed) polypeptide E (80kD) [Source:HGNC Symbol;Acc:30347]	134.793	92.2328	98.3339	128.995	116.443	116.354	132.912	108.879	107.946	96.1684	83.7161	100.161	44.6628	43.732	44.5285	30.5026	28.1786	25.9301	0.0668605	-0.0139758	-0.272026	-1.33921	-1.98896	0.730671	0.943497	0.123031	3.2621e-13	1.76898e-26		581	ENSG00000059769	DNAJC25	protein_coding	9	114393632	114432508	1	DnaJ (Hsp40) homolog, subfamily C , member 25 [Source:HGNC Symbol;Acc:34187]	21.8039	16.0813	16.3933
582	ENSG00000058668	ATP2B4	protein_coding	1	203595689	203713209	1	ATPase, Ca++ transporting, plasma membrane 4 [Source:HGNC Symbol;Acc:817]	73.3053	66.6661	106.822	95.2674	212.48	182.7	37.4238	57.1292	54.6865	34.4755	49.53	50.5812	107.582	110.065	99.5903	170.605	147.397	182.676	0.930301	-0.801042	-0.868959	0.302804	0.963942	0.000262422	0.00116507	0.000387509	0.276488	0.000299612		582	ENSG00000059804	SLC2A3	protein_coding	12	8071826	8088871	-1	solute carrier family 2 (facilitated glucose transporter), member 3 [Source:HGNC Symbol;Acc:11007]	420.949	393.034	391.89
583	ENSG00000058673	ZC3H11A	protein_coding	1	203764782	203823252	1	zinc finger CCCH-type containing 11A [Source:HGNC Symbol;Acc:29093]	211.672	215.368	227.414	174.467	272.829	310.667	217.97	213.78	221.483	193.785	204.803	168.389	257.567	246.441	216.247	315.215	272.296	336.96	0.201052	-0.0988158	-0.213583	0.0836965	0.447259	0.31478	0.626657	0.269156	0.700939	0.0269474		583	ENSG00000059915	PSD	protein_coding	10	104162376	104181296	-1	pleckstrin and Sec7 domain containing [Source:HGNC Symbol;Acc:9507]	6.72324	5.07105	10.447
584	ENSG00000058729	RIOK2	protein_coding	5	96496571	96518964	-1	RIO kinase 2 (yeast) [Source:HGNC Symbol;Acc:18999]	43.7035	40.7193	40.3937	59.3828	49.3475	77.4234	67.1918	57.8256	70.5786	57.1261	48.4272	35.2065	28.4606	27.2056	25.181	24.1555	22.3887	23.0757	0.594099	0.553313	0.149106	-0.678291	-0.891297	0.00373098	0.00638441	0.483483	0.00154378	3.00525e-05		584	ENSG00000060069	CTDP1	protein_coding	18	77439801	77514510	1	CTD (carboxy-terminal domain, RNA polymerase II, polypeptide A) phosphatase, subunit 1 [Source:HGNC Symbol;Acc:2498]	203.195	72.7235	149.508
585	ENSG00000058799	YIPF1	protein_coding	1	54317392	54356407	-1	Yip1 domain family, member 1 [Source:HGNC Symbol;Acc:25231]	9.71965	12.5933	10.2662	19.0862	16.2514	14.5351	16.2262	18.971	18.6835	25.3622	23.9759	19.4813	14.1974	17.1217	18.1223	18.4415	22.3699	21.2265	0.475328	0.596578	1.08056	0.55102	0.877611	0.0293329	0.00523803	3.02481e-07	0.0148742	8.59171e-05		585	ENSG00000060138	CSDA	protein_coding	12	10851683	10875911	-1	cold shock domain protein A [Source:HGNC Symbol;Acc:2428]	325.422	84.9978	277.94
586	ENSG00000058804	TMEM48	protein_coding	1	54231133	54304533	-1	transmembrane protein 48 [Source:HGNC Symbol;Acc:25525]	23.5882	30.5078	20.0962	56.0492	65.0314	82.0006	68.0667	53.7432	72.1963	48.4614	52.6292	40.8156	55.163	66.5959	45.6258	54.8581	50.9808	45.1062	1.46048	1.32899	0.950846	1.12183	0.976802	3.58152e-12	1.79417e-10	4.26105e-06	2.75404e-07	8.00173e-06		586	ENSG00000060237	WNK1	protein_coding	12	861759	1020618	1	WNK lysine deficient protein kinase 1 [Source:HGNC Symbol;Acc:14540]	100.878	183.048	92.9402
587	ENSG00000059122	FLYWCH1	protein_coding	16	2961938	3001209	1	FLYWCH-type zinc finger 1 [Source:HGNC Symbol;Acc:25404]	72.5361	105.662	164.125	34.8714	47.3354	35.5222	46.3124	54.6797	65.6619	40.0005	50.0624	85.8379	38.9115	51.2599	90.3006	40.5813	62.6921	75.0163	-1.68989	-1.06254	-1.06315	-0.980773	-1.00546	1.40839e-07	0.000928539	0.000874438	0.00509386	0.00414459		587	ENSG00000060339	CCAR1	protein_coding	10	70480769	70552134	1	cell division cycle and apoptosis regulator 1 [Source:HGNC Symbol;Acc:24236]	149.966	178.582	137.842
588	ENSG00000059145	UNKL	protein_coding	16	1413206	1464752	-1	unkempt homolog (Drosophila)-like [Source:HGNC Symbol;Acc:14184]	75.6361	68.009	50.4922	22.1582	23.6806	16.2394	27.7994	20.2197	22.1093	28.298	27.9307	34.7308	59.3532	50.9448	58.9752	61.7049	64.5344	51.8802	-1.77448	-1.59117	-1.12639	-0.243623	-0.169457	1.5441e-19	3.41791e-16	7.04337e-09	0.274754	0.457349		588	ENSG00000060491	OGFR	protein_coding	20	61436187	61445352	1	opioid growth factor receptor [Source:HGNC Symbol;Acc:15768]	118.112	115.539	91.6315
589	ENSG00000059377	TBXAS1	protein_coding	7	139476850	139720125	1	thromboxane A synthase 1 (platelet) [Source:HGNC Symbol;Acc:11609]	3.12334	3.85148	3.95886	3.30086	3.30187	3.43292	1.82943	2.61752	2.15701	1.59023	1.36897	2.37882	3.63152	4.46424	4.37056	5.5641	5.13192	7.2966	-0.262959	-0.736585	-0.922843	0.13716	0.667093	0.447201	0.0231199	0.00383807	0.710065	0.0517265		589	ENSG00000060558	GNA15	protein_coding	19	3136191	3163767	1	guanine nucleotide binding protein (G protein), alpha 15 (Gq class) [Source:HGNC Symbol;Acc:4383]	15.7071	14.6081	20.1495
590	ENSG00000059378	PARP12	protein_coding	7	139723544	139763521	-1	poly (ADP-ribose) polymerase family, member 12 [Source:HGNC Symbol;Acc:21919]	102.488	106.828	89.2755	92.4894	81.128	66.9298	35.0574	34.8442	28.168	20.775	20.4965	18.4546	14.3125	15.6861	14.8124	28.5202	44.7022	44.2218	-0.457539	-1.77739	-2.33604	-2.78592	-1.39648	0.0248066	9.80047e-20	2.06289e-32	4.21584e-36	6.26074e-11		590	ENSG00000060642	PIGV	protein_coding	1	27113963	27124889	1	phosphatidylinositol glycan anchor biosynthesis, class V [Source:HGNC Symbol;Acc:26031]	7.89761	7.98115	8.61937
591	ENSG00000059573	ALDH18A1	protein_coding	10	97365696	97416463	-1	aldehyde dehydrogenase 18 family, member A1 [Source:HGNC Symbol;Acc:9722]	13.5889	14.3417	14.8289	164.978	160.476	153.41	144.207	150.759	132.148	122.203	123.302	107.973	105.971	124.473	100.084	118.729	94.9123	94.1924	3.39961	3.19493	3.02255	2.89712	2.79808	1.131e-74	1.29313e-67	1.15157e-61	3.88962e-54	6.13966e-51		591	ENSG00000060688	SNRNP40	protein_coding	1	31732417	31769662	-1	small nuclear ribonucleoprotein 40kDa (U5) [Source:HGNC Symbol;Acc:30857]	70.9317	68.9491	75.7918
592	ENSG00000059588	TARBP1	protein_coding	1	234527059	234614849	-1	TAR (HIV-1) RNA binding protein 1 [Source:HGNC Symbol;Acc:11568]	58.4577	60.9396	54.3168	34.7407	41.7893	36.3257	57.3486	56.0245	54.7817	55.6582	59.5881	42.8688	50.9892	50.2621	44.1445	72.2001	55.6428	57.5084	-0.728009	-0.136805	-0.112496	-0.308683	0.0454164	2.75639e-05	0.463472	0.545937	0.107498	0.826635		592	ENSG00000060749	QSER1	protein_coding	11	32914724	33014862	1	glutamine and serine rich 1 [Source:HGNC Symbol;Acc:26154]	14.3273	16.5674	12.9967
593	ENSG00000059691	PET112	protein_coding	4	152591656	152682175	-1	PET112 homolog (yeast) [Source:HGNC Symbol;Acc:8849]	5.17449	5.01706	4.89824	11.8308	7.09386	8.8623	12.5276	15.3209	14.2743	22.9361	20.2493	21.8601	20.0637	19.9052	25.2359	13.4605	12.7828	15.4374	0.751611	1.36054	2.04438	2.06182	1.41576	0.00154816	5.57812e-09	4.31995e-18	4.15025e-17	6.637e-09		593	ENSG00000060762	MPC1	protein_coding	6	166778407	166796486	-1	mitochondrial pyruvate carrier 1 [Source:HGNC Symbol;Acc:21606]	40.4275	12.1014	23.8048
594	ENSG00000059728	MXD1	protein_coding	2	70124820	70170077	1	MAX dimerization protein 1 [Source:HGNC Symbol;Acc:6761]	30.371	31.0652	38.5821	6.60172	14.5231	20.9949	15.1723	11.2385	15.9238	15.0461	15.6671	16.2511	48.6722	35.0486	34.3428	72.2334	55.5676	64.9658	-1.15441	-1.32313	-1.1166	0.181789	0.893521	3.31623e-05	1.57087e-06	4.85135e-05	0.571127	0.00300279		594	ENSG00000060971	ACAA1	protein_coding	3	38164201	38178733	-1	acetyl-CoA acyltransferase 1 [Source:HGNC Symbol;Acc:82]	37.7785	48.8861	35.1584
595	ENSG00000059758	CDK17	protein_coding	12	96672039	96794338	-1	cyclin-dependent kinase 17 [Source:HGNC Symbol;Acc:8750]	120.715	116.355	164.494	14.6414	56.0028	90.9116	34.62	30.1855	37.3035	19.1236	21.8654	15.4498	32.4372	27.9059	16.8971	31.3189	31.2239	24.1009	-1.17465	-2.04667	-2.7975	-2.44038	-2.26848	0.00137401	1.59671e-08	2.35554e-14	1.62802e-09	1.81391e-08		595	ENSG00000060982	BCAT1	protein_coding	12	24964295	25102393	-1	branched chain amino-acid transaminase 1, cytosolic [Source:HGNC Symbol;Acc:976]	2.46617	0.691507	1.0605
596	ENSG00000059769	DNAJC25	protein_coding	9	114393632	114432508	1	DnaJ (Hsp40) homolog, subfamily C , member 25 [Source:HGNC Symbol;Acc:34187]	13.6138	17.8422	14.6102	28.6302	23.4286	38.8524	27.1461	26.2648	24.9769	24.4026	27.397	16.9397	27.0105	33.4322	22.7472	25.1178	39.9822	25.2123	0.980995	0.633311	0.619553	0.798228	0.91816	7.0643e-05	0.0101944	0.0115081	0.00202801	0.00037976		596	ENSG00000061273	HDAC7	protein_coding	12	48176505	48226915	-1	histone deacetylase 7 [Source:HGNC Symbol;Acc:14067]	128.329	164.579	123.672
597	ENSG00000059804	SLC2A3	protein_coding	12	8071826	8088871	-1	solute carrier family 2 (facilitated glucose transporter), member 3 [Source:HGNC Symbol;Acc:11007]	472.613	435.743	482.233	331.933	396.637	355.684	608.845	520.536	475.009	802.106	798.16	593.873	1129.79	1105.3	993.981	1308.91	1271.38	1599.84	-0.452927	0.0579372	0.661791	1.16174	1.53684	0.0102427	0.764666	0.000151017	3.10022e-10	1.19358e-16		597	ENSG00000061337	LZTS1	protein_coding	8	20103676	20161474	-1	leucine zipper, putative tumor suppressor 1 [Source:HGNC Symbol;Acc:13861]	0.557824	0.230502	3.04611
598	ENSG00000059915	PSD	protein_coding	10	104162376	104181296	-1	pleckstrin and Sec7 domain containing [Source:HGNC Symbol;Acc:9507]	12.237	13.5055	9.72939	15.7199	10.0346	4.26072	14.4167	14.4084	11.1657	10.9278	11.9404	14.1477	16.1857	14.163	15.5438	9.1791	11.2225	10.2916	-0.561484	0.0129794	0.0208697	0.322919	-0.256971	0.131346	0.974386	0.959079	0.424324	0.531542		598	ENSG00000061656	SPAG4	protein_coding	20	34203814	34208971	1	sperm associated antigen 4 [Source:HGNC Symbol;Acc:11214]	19.3477	6.71338	10.4245
599	ENSG00000060069	CTDP1	protein_coding	18	77439801	77514510	1	CTD (carboxy-terminal domain, RNA polymerase II, polypeptide A) phosphatase, subunit 1 [Source:HGNC Symbol;Acc:2498]	213.273	147.953	135.339	111.576	60.1817	50.1791	73.3561	55.088	55.194	59.7969	45.9555	61.9745	112.856	85.5383	114.476	73.1496	62.7861	74.2122	-1.35403	-1.55529	-1.65087	-0.710738	-1.28398	1.11073e-07	8.00568e-10	6.30071e-11	0.0109286	3.66959e-06		599	ENSG00000061676	NCKAP1	protein_coding	2	183789605	183903586	-1	NCK-associated protein 1 [Source:HGNC Symbol;Acc:7666]	3.66989	5.07105	5.16711
600	ENSG00000060138	CSDA	protein_coding	12	10851683	10875911	-1	cold shock domain protein A [Source:HGNC Symbol;Acc:2428]	30.4875	32.1801	24.2564	89.7115	91.4205	78.4325	101.694	103.846	87.9932	103.691	107.926	87.8661	42.05	45.1851	33.9953	44.5128	49.8221	34.493	1.45413	1.61364	1.78871	0.428749	0.519406	1.04509e-14	8.94132e-18	2.48207e-21	0.032109	0.00906653		600	ENSG00000061794	MRPS35	protein_coding	12	27863706	27909228	1	mitochondrial ribosomal protein S35 [Source:HGNC Symbol;Acc:16635]	57.7201	31.0026	50.0465
601	ENSG00000060237	WNK1	protein_coding	12	861759	1020618	1	WNK lysine deficient protein kinase 1 [Source:HGNC Symbol;Acc:14540]	117.265	100.291	124.066	171.808	302.198	388.918	261.191	227.988	321.521	150.542	148.457	164.089	149.911	131.459	139.511	200.491	153.112	207.521	1.36942	1.21469	0.405332	0.247457	0.66507	4.56275e-09	1.52373e-07	0.0827767	0.334836	0.00681033		601	ENSG00000061936	SFSWAP	protein_coding	12	132195626	132284282	1	splicing factor, suppressor of white-apricot homolog (Drosophila) [Source:HGNC Symbol;Acc:10790]	136.168	144.093	145.469
602	ENSG00000060339	CCAR1	protein_coding	10	70480769	70552134	1	cell division cycle and apoptosis regulator 1 [Source:HGNC Symbol;Acc:24236]	113.07	131.685	117.659	63.566	95.8058	120.883	93.6389	94.6629	101.919	119.94	122.941	86.0131	101.896	100.472	84.1928	111.182	88.1074	90.4336	-0.352134	-0.400321	-0.117892	-0.392558	-0.372651	0.103766	0.0591104	0.597791	0.0859979	0.104236		602	ENSG00000061938	TNK2	protein_coding	3	195590235	195638816	-1	tyrosine kinase, non-receptor, 2 [Source:HGNC Symbol;Acc:19297]	174.158	129.197	166.927
603	ENSG00000060491	OGFR	protein_coding	20	61436187	61445352	1	opioid growth factor receptor [Source:HGNC Symbol;Acc:15768]	170.991	138.983	107.191	276.422	140.768	87.4056	123.109	95.8636	84.2819	79.2467	66.9843	86.0382	90.2622	79.551	88.5085	82.3454	92.7881	80.1219	0.0247884	-0.614511	-0.894056	-0.736313	-0.753001	0.94332	0.042366	0.00255891	0.0235617	0.0207851		603	ENSG00000061987	MON2	protein_coding	12	62860597	62991363	1	MON2 homolog (S. cerevisiae) [Source:HGNC Symbol;Acc:29177]	45.6241	51.5749	39.0128
604	ENSG00000060558	GNA15	protein_coding	19	3136191	3163767	1	guanine nucleotide binding protein (G protein), alpha 15 (Gq class) [Source:HGNC Symbol;Acc:4383]	34.147	31.5973	37.1059	81.2796	37.404	30.945	77.532	49.7809	52.3709	124.12	83.6401	111.304	278.05	215.194	302.703	407.429	380.232	469.816	0.326205	0.64818	1.52817	2.90038	3.56012	0.287711	0.0272491	1.7806e-07	7.94145e-20	1.24783e-27		604	ENSG00000062194	GPBP1	protein_coding	5	56469775	56560505	1	GC-rich promoter binding protein 1 [Source:HGNC Symbol;Acc:29520]	373.155	291.298	279.791
605	ENSG00000060642	PIGV	protein_coding	1	27113963	27124889	1	phosphatidylinositol glycan anchor biosynthesis, class V [Source:HGNC Symbol;Acc:26031]	4.61508	4.76367	5.73699	13.7263	15.3743	17.6516	7.95404	9.48551	11.2291	10.5404	11.5792	14.6235	16.8923	17.6994	20.9385	23.3726	25.0957	25.7491	1.56919	0.890784	1.25349	1.82728	2.24512	1.00037e-11	0.00010396	3.71286e-08	2.31438e-14	1.39297e-20		605	ENSG00000062282	DGAT2	protein_coding	11	75479778	75512579	1	diacylglycerol O-acyltransferase 2 [Source:HGNC Symbol;Acc:16940]	0.557824	0.259315	0.789733
606	ENSG00000060688	SNRNP40	protein_coding	1	31732417	31769662	-1	small nuclear ribonucleoprotein 40kDa (U5) [Source:HGNC Symbol;Acc:30857]	71.5338	82.7308	71.0245	75.2661	58.9435	59.504	76.3787	87.5548	75.9394	109.563	102.882	100.536	59.3532	72.0931	62.7788	59.0395	56.2443	61.4884	-0.328049	-0.0179641	0.440024	-0.265796	-0.399708	0.0618224	0.926208	0.0105857	0.158011	0.0308356		606	ENSG00000062485	CS	protein_coding	12	56665483	56694176	-1	citrate synthase [Source:HGNC Symbol;Acc:2422]	193.319	200.282	198.626
607	ENSG00000060749	QSER1	protein_coding	11	32914724	33014862	1	glutamine and serine rich 1 [Source:HGNC Symbol;Acc:26154]	10.2791	12.3146	11.6082	5.85004	18.0829	22.1314	21.1776	17.3381	24.3298	11.3763	14.089	7.58719	18.4205	17.6469	14.5198	14.9598	12.9332	11.3972	0.500544	0.861843	0.0217656	0.509742	0.149284	0.144956	0.00955391	0.952612	0.154656	0.694279		607	ENSG00000062524	LTK	protein_coding	15	41795836	41806085	-1	leukocyte receptor tyrosine kinase [Source:HGNC Symbol;Acc:6721]	18.2614	20.8893	5.05429
608	ENSG00000060762	MPC1	protein_coding	6	166778407	166796486	-1	mitochondrial pyruvate carrier 1 [Source:HGNC Symbol;Acc:21606]	25.7326	26.0989	22.5453	9.54308	10.5763	10.5909	9.28634	10.9023	7.48609	10.9278	12.1496	10.4418	6.55645	8.42078	5.55921	9.86212	11.2977	8.00013	-1.32276	-1.62539	-1.12966	-1.90849	-1.39969	1.3591e-08	2.2598e-12	9.55261e-07	6.89936e-14	2.95944e-08		608	ENSG00000062582	MRPS24	protein_coding	7	43906157	43909492	-1	mitochondrial ribosomal protein S24 [Source:HGNC Symbol;Acc:14510]	59.0706	28.2366	56.0484
609	ENSG00000060971	ACAA1	protein_coding	3	38164201	38178733	-1	acetyl-CoA acyltransferase 1 [Source:HGNC Symbol;Acc:82]	44.678	41.2694	38.4123	86.3779	56.8541	30.7186	59.7126	54.8478	46.9149	62.2803	53.2756	62.25	62.426	63.93	63.8561	66.7526	78.9487	67.579	0.221269	0.23293	0.479225	0.563302	0.728956	0.455281	0.421783	0.0853676	0.0568619	0.0130295		609	ENSG00000062598	ELMO2	protein_coding	20	44994688	45061704	-1	engulfment and cell motility 2 [Source:HGNC Symbol;Acc:17233]	117.525	151.066	119.881
610	ENSG00000060982	BCAT1	protein_coding	12	24964295	25102393	-1	branched chain amino-acid transaminase 1, cytosolic [Source:HGNC Symbol;Acc:976]	0.885723	1.41897	0.738092	8.13776	18.2635	22.6914	25.7711	24.062	33.0213	14.781	20.4204	14.7988	44.975	60.0309	29.6247	46.7118	44.2323	36.9654	4.04187	4.68187	4.04193	5.40203	5.33422	4.8289e-30	3.88668e-38	2.66494e-30	5.86497e-46	4.96077e-45		610	ENSG00000062650	WAPAL	protein_coding	10	88195013	88281572	-1	wings apart-like homolog (Drosophila) [Source:HGNC Symbol;Acc:23293]	99.6449	143.805	98.1525
611	ENSG00000061273	HDAC7	protein_coding	12	48176505	48226915	-1	histone deacetylase 7 [Source:HGNC Symbol;Acc:14067]	233.085	182.287	192.474	207.562	167.415	91.1064	331.147	263.529	273.559	367.63	319.711	410.359	549.28	420.023	527.156	476.164	471.892	468.409	-0.614334	0.380194	0.792055	1.25088	1.17244	0.0128211	0.133616	0.00131721	1.56659e-06	6.84979e-06		611	ENSG00000062716	VMP1	protein_coding	17	57784553	57919616	1	vacuole membrane protein 1 [Source:HGNC Symbol;Acc:29559]	33.4107	29.6772	36.9144
612	ENSG00000061337	LZTS1	protein_coding	8	20103676	20161474	-1	leucine zipper, putative tumor suppressor 1 [Source:HGNC Symbol;Acc:13861]	1.84137	1.34295	6.13958	0.424863	0.43853	0.55998	0.676093	0.336195	0.285486	0.448528	0.437309	0.926488	3.9766	5.98733	2.15785	10.5451	13.7227	8.82426	-2.61502	-3.08138	-2.51059	0.305486	1.75962	9.33981e-07	1.06306e-08	1.58395e-06	0.602055	0.00152475		612	ENSG00000062725	APPBP2	protein_coding	17	58520520	58603580	-1	amyloid beta precursor protein (cytoplasmic tail) binding protein 2 [Source:HGNC Symbol;Acc:622]	54.5493	59.8442	42.984
613	ENSG00000061656	SPAG4	protein_coding	20	34203814	34208971	1	sperm associated antigen 4 [Source:HGNC Symbol;Acc:11214]	15.4535	12.0359	8.95775	7.45144	3.92097	3.06772	1.84931	1.8971	1.55431	2.81349	1.82529	3.33035	9.64571	7.87807	10.1858	7.29664	6.22222	7.89962	-1.54252	-2.89735	-2.34003	-0.439361	-0.809958	4.88758e-06	5.20061e-17	4.07591e-12	0.242439	0.0275727		613	ENSG00000062822	POLD1	protein_coding	19	50887461	50921273	1	polymerase (DNA directed), delta 1, catalytic subunit [Source:HGNC Symbol;Acc:9175]	8.92518	10.5167	8.41629
614	ENSG00000061676	NCKAP1	protein_coding	2	183789605	183903586	-1	NCK-associated protein 1 [Source:HGNC Symbol;Acc:7666]	6.26999	6.79077	6.77702	2.77795	7.14545	13.3665	13.2435	8.64502	16.8437	9.56179	10.3433	7.31174	7.67385	6.30245	6.30897	4.28136	2.61296	3.65835	0.366662	0.956794	0.473656	-0.0212773	-0.958704	0.364195	0.0127528	0.22398	0.963421	0.0190067		614	ENSG00000063046	EIF4B	protein_coding	12	53399942	53435993	1	eukaryotic translation initiation factor 4B [Source:HGNC Symbol;Acc:3285]	967.732	903.491	769.121
615	ENSG00000061794	MRPS35	protein_coding	12	27863706	27909228	1	mitochondrial ribosomal protein S35 [Source:HGNC Symbol;Acc:16635]	50.9524	49.2331	40.4608	78.4036	72.3316	91.0577	88.2302	89.7161	87.2637	84.6698	90.4469	61.7492	52.4681	56.1794	45.4063	37.3828	36.4874	37.5885	0.755232	0.80363	0.770098	0.080958	-0.382921	2.59185e-05	6.36559e-06	1.41673e-05	0.69577	0.0474895		615	ENSG00000063169	GLTSCR1	protein_coding	19	48111453	48206533	1	glioma tumor suppressor candidate region gene 1 [Source:HGNC Symbol;Acc:4332]	28.8013	45.4666	24.6171
616	ENSG00000061936	SFSWAP	protein_coding	12	132195626	132284282	1	splicing factor, suppressor of white-apricot homolog (Drosophila) [Source:HGNC Symbol;Acc:10790]	187.703	187.228	181.403	106.935	88.8925	83.4127	83.7163	84.1448	79.5238	72.9877	72.213	65.8808	45.0736	42.8567	51.3495	47.2949	47.8415	50.7747	-1.11648	-1.27158	-1.40427	-2.04801	-1.98093	2.28036e-12	8.67479e-16	5.6044e-19	1.77816e-31	1.29812e-29		616	ENSG00000063176	SPHK2	protein_coding	19	49122548	49133974	1	sphingosine kinase 2 [Source:HGNC Symbol;Acc:18859]	17.1164	8.52859	13.8767
617	ENSG00000061938	TNK2	protein_coding	3	195590235	195638816	-1	tyrosine kinase, non-receptor, 2 [Source:HGNC Symbol;Acc:19297]	356.294	231.165	245.281	138.636	86.9578	54.4155	47.0482	40.1273	40.6342	36.9831	35.422	51.2824	62.311	65.2654	79.3467	88.1094	99.5743	96.0618	-1.79891	-2.80792	-2.80309	-2.05345	-1.59917	1.31573e-11	1.93598e-25	1.90812e-25	2.35284e-12	3.69325e-08		617	ENSG00000063177	RPL18	protein_coding	19	49118585	49122793	-1	ribosomal protein L18 [Source:HGNC Symbol;Acc:10310]	2241.8	950.093	2018.96
618	ENSG00000061987	MON2	protein_coding	12	62860597	62991363	1	MON2 homolog (S. cerevisiae) [Source:HGNC Symbol;Acc:29177]	38.9252	41.3274	34.9587	25.3284	59.64	79.2981	41.2417	36.237	47.0418	22.4264	25.9723	20.9587	38.3199	33.2279	26.772	39.1653	38.2356	27.2366	0.577337	0.0488718	-0.72598	-0.281478	-0.187563	0.0411592	0.872801	0.00719889	0.358524	0.549104		618	ENSG00000063180	CA11	protein_coding	19	49141199	49149569	-1	carbonic anhydrase XI [Source:HGNC Symbol;Acc:1370]	14.1805	13.8013	12.2747
619	ENSG00000062194	GPBP1	protein_coding	5	56469775	56560505	1	GC-rich promoter binding protein 1 [Source:HGNC Symbol;Acc:29520]	272.546	261.191	209.752	178.312	208.147	272.54	138.182	118.677	143.695	118.799	122.542	80.5293	136.289	127.38	105.826	180.75	181.629	165.229	-0.164776	-0.97189	-1.18047	-1.05874	-0.541506	0.430481	2.73348e-07	3.3655e-10	2.60545e-07	0.00945531		619	ENSG00000063241	ISOC2	protein_coding	19	55964352	55973710	-1	isochorismatase domain containing 2 [Source:HGNC Symbol;Acc:26278]	2.78912	2.2474	2.34663
620	ENSG00000062282	DGAT2	protein_coding	11	75479778	75512579	1	diacylglycerol O-acyltransferase 2 [Source:HGNC Symbol;Acc:16940]	0.396245	0.177371	0.335496	7.3534	4.43689	5.21025	8.09324	8.38086	7.58125	6.4221	6.90188	7.66231	3.38504	3.64142	4.68144	5.01436	4.77475	6.23125	4.0525	4.63499	4.49915	3.63087	4.08226	3.49422e-28	4.22911e-36	2.39697e-34	3.38861e-22	1.55129e-27		620	ENSG00000063244	U2AF2	protein_coding	19	56165512	56186081	1	U2 small nuclear RNA auxiliary factor 2 [Source:HGNC Symbol;Acc:23156]	234.668	193.939	235.792
621	ENSG00000062485	CS	protein_coding	12	56665483	56694176	-1	citrate synthase [Source:HGNC Symbol;Acc:2422]	243.881	224.245	238.472	287.339	263.535	280.266	315.748	315.361	301.934	354.343	335.442	330.7	231.111	228.72	226.996	225.118	226.451	240.756	0.171111	0.286325	0.499257	-0.0929289	-0.0799172	0.289118	0.0646579	0.000966421	0.59317	0.651068		621	ENSG00000063245	EPN1	protein_coding	19	56186592	56221224	1	epsin 1 [Source:HGNC Symbol;Acc:21604]	40.9266	47.6276	38.2231
622	ENSG00000062524	LTK	protein_coding	15	41795836	41806085	-1	leukocyte receptor tyrosine kinase [Source:HGNC Symbol;Acc:6721]	29.3454	20.1696	22.0086	5.94808	3.37926	2.48339	0.695979	0.456265	0.222045	0.591241	0.247175	0.726166	0.88734	0.7703	0.896057	2.58214	4.73716	2.27139	-2.83519	-5.8343	-5.76091	-4.85099	-2.94741	2.32032e-11	1.39096e-33	2.61118e-33	4.43652e-21	4.07649e-10		622	ENSG00000063322	MED29	protein_coding	19	39881943	39891277	1	mediator complex subunit 29 [Source:HGNC Symbol;Acc:23074]	53.9915	66.0966	54.1982
623	ENSG00000062582	MRPS24	protein_coding	7	43906157	43909492	-1	mitochondrial ribosomal protein S24 [Source:HGNC Symbol;Acc:14510]	60.5089	54.2755	50.8612	125.106	51.6949	44.0437	73.038	71.3934	67.1527	85.2406	73.0306	78.4009	50.0525	50.9623	58.2071	41.6641	47.3904	48.1013	0.200204	0.235929	0.46572	-0.105285	-0.320972	0.509336	0.424083	0.100876	0.745165	0.299366		623	ENSG00000063438	AHRR	protein_coding	5	304291	438406	1	aryl-hydrocarbon receptor repressor [Source:HGNC Symbol;Acc:346]	1.61475	0.345754	2.57227
624	ENSG00000062598	ELMO2	protein_coding	20	44994688	45061704	-1	engulfment and cell motility 2 [Source:HGNC Symbol;Acc:17233]	114.025	94.2346	121.282	61.1476	80.9216	77.0825	51.4229	56.7209	60.1107	54.965	52.5531	67.5585	32.1086	31.0921	39.6277	45.1792	46.4129	56.3225	-0.648389	-1.03174	-0.961026	-1.73165	-1.2079	0.000593706	2.30826e-08	1.83597e-07	1.22277e-17	1.90784e-09		624	ENSG00000063587	ZNF275	protein_coding	X	152599613	152618384	1	zinc finger protein 275 [Source:HGNC Symbol;Acc:13069]	37.2491	57.9071	43.4579
625	ENSG00000062650	WAPAL	protein_coding	10	88195013	88281572	-1	wings apart-like homolog (Drosophila) [Source:HGNC Symbol;Acc:23293]	87.5468	102.394	96.019	57.5853	99.1851	142.844	96.5223	92.0934	112.038	65.4646	80.4839	58.9447	79.6798	81.7918	66.2533	77.4643	66.715	69.9308	0.130732	0.000892346	-0.46127	-0.383174	-0.468326	0.621781	0.997629	0.0542887	0.143907	0.0718324		625	ENSG00000063601	MTMR1	protein_coding	X	149861435	149933576	1	myotubularin related protein 1 [Source:HGNC Symbol;Acc:7449]	70.8436	104.475	73.039
626	ENSG00000062716	VMP1	protein_coding	17	57784553	57919616	1	vacuole membrane protein 1 [Source:HGNC Symbol;Acc:29559]	35.8951	33.6244	38.4479	498.495	496.828	692.428	358.668	290.737	335.795	296.456	252.175	196.716	334.363	247.126	228.202	429.019	361.866	344.528	3.96502	3.08304	2.76952	2.85138	3.34363	4.22114e-69	2.63018e-46	8.59125e-39	2.09289e-38	2.99565e-50		626	ENSG00000063660	GPC1	protein_coding	2	241375088	241407493	1	glypican 1 [Source:HGNC Symbol;Acc:4449]	1.08629	0.547443	0.722041
627	ENSG00000062725	APPBP2	protein_coding	17	58520520	58603580	-1	amyloid beta precursor protein (cytoplasmic tail) binding protein 2 [Source:HGNC Symbol;Acc:622]	46.6403	56.2266	43.279	12.0596	30.5165	38.2247	25.8705	22.1889	29.8175	19.8168	24.9646	14.1477	28.8221	30.7069	21.1031	24.572	25.904	21.3873	-0.833836	-0.969909	-1.23722	-0.911101	-1.07317	0.00361702	0.000580286	9.32557e-06	0.00296726	0.000463235		627	ENSG00000063761	ADCK1	protein_coding	14	78266426	78401355	1	aarF domain containing kinase 1 [Source:HGNC Symbol;Acc:19038]	4.31579	5.50325	1.78254
628	ENSG00000062822	POLD1	protein_coding	19	50887461	50921273	1	polymerase (DNA directed), delta 1, catalytic subunit [Source:HGNC Symbol;Acc:9175]	13.1926	8.76719	10.4339	67.6513	45.3491	25.3695	106.246	80.8069	67.2701	104.568	94.877	116.938	170.313	157.351	188.172	112.015	123.504	112.243	1.83067	2.81339	3.24379	3.94464	3.37554	4.64219e-10	1.58423e-20	7.06923e-26	1.31729e-33	3.73201e-26		628	ENSG00000063854	HAGH	protein_coding	16	1845621	1877195	-1	hydroxyacylglutathione hydrolase [Source:HGNC Symbol;Acc:4805]	17.5274	10.7184	18.5249
629	ENSG00000063046	EIF4B	protein_coding	12	53399942	53435993	1	eukaryotic translation initiation factor 4B [Source:HGNC Symbol;Acc:3285]	1018.11	852.465	794.366	677.34	755.369	783.483	924.309	816.01	810.055	933.18	903.296	800.821	1236.31	1066.99	845.957	1007.37	841.05	864.015	-0.326079	-0.181904	-0.031882	0.189671	-0.020777	0.0641686	0.312068	0.867532	0.324319	0.920289		629	ENSG00000063978	RNF4	protein_coding	4	2463947	2627047	1	ring finger protein 4 [Source:HGNC Symbol;Acc:10067]	212.178	202.992	212.709
630	ENSG00000063169	GLTSCR1	protein_coding	19	48111453	48206533	1	glioma tumor suppressor candidate region gene 1 [Source:HGNC Symbol;Acc:4332]	39.1117	33.1683	29.2217	16.1775	15.7871	8.88664	20.601	14.5284	17.827	12.6607	11.8644	16.2511	10.6316	9.94387	11.539	12.8108	14.0423	9.7288	-1.49599	-1.041	-1.35718	-1.70716	-1.519	4.58672e-10	1.36955e-05	1.12593e-08	6.87982e-11	6.00459e-09		630	ENSG00000064012	CASP8	protein_coding	2	202098166	202152434	1	caspase 8, apoptosis-related cysteine peptidase [Source:HGNC Symbol;Acc:1509]	312.322	295.187	310.816
631	ENSG00000063176	SPHK2	protein_coding	19	49122548	49133974	1	sphingosine kinase 2 [Source:HGNC Symbol;Acc:18859]	25.2664	17.357	15.567	23.2041	16.1482	10.104	34.6398	27.1838	25.9793	22.141	22.9112	29.4473	18.552	21.4809	22.6026	14.0602	17.5388	13.1459	-0.468346	0.484968	0.282071	0.06143	-0.424519	0.10692	0.0940319	0.337243	0.85384	0.170481		631	ENSG00000064102	ASUN	protein_coding	12	27058114	27091259	-1	asunder, spermatogenesis regulator homolog (Drosphila) [Source:HGNC Symbol;Acc:20174]	15.2668	32.011	19.2018
632	ENSG00000063177	RPL18	protein_coding	19	49118585	49122793	-1	ribosomal protein L18 [Source:HGNC Symbol;Acc:10310]	3090.68	2457.14	2129.38	3134.12	1235.85	912.354	1324.81	1121.79	979.282	1284.68	1002.67	1360.28	1391.91	1289.87	1549.94	1294.9	1684.81	1536.97	-0.787557	-1.30987	-1.15336	-0.904532	-0.811538	0.0124161	1.89145e-05	0.000162056	0.00717229	0.0164235		632	ENSG00000064115	TM7SF3	protein_coding	12	27126128	27167367	-1	transmembrane 7 superfamily member 3 [Source:HGNC Symbol;Acc:23049]	7.22235	9.59467	6.94965
633	ENSG00000063180	CA11	protein_coding	19	49141199	49149569	-1	carbonic anhydrase XI [Source:HGNC Symbol;Acc:1370]	18.7867	13.4548	13.7218	10.4908	6.26839	5.52676	9.46531	8.38086	7.51781	15.3927	12.9291	12.7956	12.4885	7.87807	12.5448	4.76447	4.04162	6.01014	-1.21208	-1.0489	-0.196944	-0.528338	-1.67937	2.02714e-05	0.000205723	0.51442	0.0905645	5.38649e-08		633	ENSG00000064201	TSPAN32	protein_coding	11	2323227	2339430	1	tetraspanin 32 [Source:HGNC Symbol;Acc:13410]	90.6904	101.594	58.2146
634	ENSG00000063241	ISOC2	protein_coding	19	55964352	55973710	-1	isochorismatase domain containing 2 [Source:HGNC Symbol;Acc:26278]	3.14665	3.54742	1.40908	72.5535	33.1219	23.3487	40.2474	40.6556	35.5272	27.299	29.3948	37.9109	17.0073	25.1748	22.8952	14.1435	22.5203	15.4575	3.73217	3.74073	3.50948	2.95605	2.63408	2.84094e-21	1.64165e-21	1.55777e-19	3.94756e-14	1.10044e-11		634	ENSG00000064309	CDON	protein_coding	11	125825691	125933230	-1	Cdon homolog (mouse) [Source:HGNC Symbol;Acc:17104]	0.411028	1.1237	1.37639
635	ENSG00000063244	U2AF2	protein_coding	19	56165512	56186081	1	U2 small nuclear RNA auxiliary factor 2 [Source:HGNC Symbol;Acc:23156]	313.709	288.126	290.137	348.42	281.536	242.155	330.809	295.395	282.219	250.136	233.181	256.837	232.516	237.9	268.086	200.224	191.422	203.541	-0.172745	-0.0983664	-0.309026	-0.322134	-0.633022	0.35094	0.600368	0.0776151	0.0889979	0.000621899		635	ENSG00000064313	TAF2	protein_coding	8	120743015	120845103	-1	TAF2 RNA polymerase II, TATA box binding protein (TBP)-associated factor, 150kDa [Source:HGNC Symbol;Acc:11536]	37.2274	55.2342	39.7123
636	ENSG00000063245	EPN1	protein_coding	19	56186592	56221224	1	epsin 1 [Source:HGNC Symbol;Acc:21604]	68.3405	61.5984	44.6545	51.3757	36.398	19.088	36.8073	29.3931	29.8809	24.0982	25.8012	28.4707	34.4912	34.8911	39.1888	32.9681	50.0973	33.488	-0.929901	-0.978561	-1.16856	-0.730098	-0.629461	0.000768048	0.000341714	1.61189e-05	0.0146072	0.0365789		636	ENSG00000064393	HIPK2	protein_coding	7	139246316	139477577	-1	homeodomain interacting protein kinase 2 [Source:HGNC Symbol;Acc:14402]	27.4214	40.6549	28.9945
637	ENSG00000063322	MED29	protein_coding	19	39881943	39891277	1	mediator complex subunit 29 [Source:HGNC Symbol;Acc:23074]	81.3933	63.3467	62.1339	52.0621	48.8058	47.1844	57.5475	59.2904	56.0822	49.705	45.8224	56.5408	33.5217	34.8386	36.8846	30.1195	30.6411	33.9302	-0.585715	-0.371535	-0.479772	-1.0228	-1.17465	0.00060095	0.0311867	0.00463733	1.60799e-08	9.37972e-11		637	ENSG00000064419	TNPO3	protein_coding	7	128594948	128695198	-1	transportin 3 [Source:HGNC Symbol;Acc:17103]	24.4855	41.1735	30.935
638	ENSG00000063438	AHRR	protein_coding	5	304291	438406	1	aryl-hydrocarbon receptor repressor [Source:HGNC Symbol;Acc:346]	3.42635	9.90743	2.95237	4.28131	7.14545	3.28684	5.62748	6.09954	4.25057	5.33972	9.25954	4.43212	72.3018	79.7961	52.5199	171.754	156.834	115.218	-0.399572	-0.152313	0.346991	3.59798	4.71976	0.310859	0.707649	0.373068	8.92628e-18	7.15685e-27		638	ENSG00000064489	MEF2BNB-MEF2B	protein_coding	19	19256376	19302937	-1	MEF2BNB-MEF2B readthrough [Source:HGNC Symbol;Acc:39979]	7.0001	5.77956	5.71969
639	ENSG00000063587	ZNF275	protein_coding	X	152599613	152618384	1	zinc finger protein 275 [Source:HGNC Symbol;Acc:13069]	60.1026	55.1003	55.1952	27.7795	44.6258	36.5648	41.8573	42.3817	44.3757	26.7671	33.4199	26.743	47.6197	51.9399	53.8183	63.3042	57.3687	62.2549	-0.724895	-0.468602	-0.922889	-0.201952	0.053335	6.58881e-05	0.0105054	2.2879e-07	0.32499	0.804715		639	ENSG00000064490	RFXANK	protein_coding	19	19303008	19312678	1	regulatory factor X-associated ankyrin-containing protein [Source:HGNC Symbol;Acc:9987]	25.836	21.9554	26.6027
640	ENSG00000063601	MTMR1	protein_coding	X	149861435	149933576	1	myotubularin related protein 1 [Source:HGNC Symbol;Acc:7449]	98.595	89.2935	94.8783	66.8015	89.5116	87.9413	85.3469	77.0847	72.1963	70.2557	67.4787	60.9729	69.9026	65.9657	64.3149	64.0538	60.9063	59.418	-0.256028	-0.398166	-0.521757	-0.550389	-0.666864	0.130372	0.0146086	0.00114444	0.00151919	0.000116804		640	ENSG00000064545	TMEM161A	protein_coding	19	19229978	19249322	-1	transmembrane protein 161A [Source:HGNC Symbol;Acc:26020]	8.6903	6.51169	7.0399
641	ENSG00000063660	GPC1	protein_coding	2	241375088	241407493	1	glypican 1 [Source:HGNC Symbol;Acc:4449]	1.04888	1.21626	0.838741	5.68663	3.68881	1.6069	9.70393	9.46149	3.14035	10.9278	9.79192	7.43694	8.56118	10.8017	5.99809	7.79641	8.4968	4.46238	1.49512	2.50453	3.17646	2.97173	2.68754	0.00355939	1.18823e-06	1.59097e-09	3.55636e-08	5.18828e-07		641	ENSG00000064547	LPAR2	protein_coding	19	19734477	19739739	-1	lysophosphatidic acid receptor 2 [Source:HGNC Symbol;Acc:3168]	63.0047	93.6128	46.0978
642	ENSG00000063761	ADCK1	protein_coding	14	78266426	78401355	1	aarF domain containing kinase 1 [Source:HGNC Symbol;Acc:19038]	3.89252	5.3718	2.41557	13.4649	10.6279	6.98758	9.70393	12.6313	9.76998	8.76668	9.58277	11.4183	2.43197	3.06369	3.27335	0.699678	2.40617	0.944739	1.18197	1.31187	1.3068	-0.460258	-1.57975	0.00220457	0.000593858	0.000584401	0.271273	0.000121069		642	ENSG00000064601	CTSA	protein_coding	20	44519591	44527459	1	cathepsin A [Source:HGNC Symbol;Acc:9251]	39.2532	24.8655	42.8035
643	ENSG00000063854	HAGH	protein_coding	16	1845621	1877195	-1	hydroxyacylglutathione hydrolase [Source:HGNC Symbol;Acc:4805]	24.5206	20.271	21.1363	37.5514	26.1312	13.0013	26.9244	20.8441	14.6867	26.4631	21.0289	26.8181	19.1435	20.5355	22.566	22.8561	33.2729	23.5582	-0.0541327	-0.291876	0.114072	-0.131853	0.222925	0.882936	0.390949	0.745497	0.726149	0.546852		643	ENSG00000064607	SUGP2	protein_coding	19	19101697	19144832	-1	SURP and G patch domain containing 2 [Source:HGNC Symbol;Acc:18641]	88.2536	205.551	103.094
644	ENSG00000063978	RNF4	protein_coding	4	2463947	2627047	1	ring finger protein 4 [Source:HGNC Symbol;Acc:10067]	242.432	222.267	236.927	124.191	129.211	127.116	136.452	136.927	127.708	140.573	140.148	141.102	117.457	117.156	121.479	135.804	130.197	148.344	-0.964834	-0.915903	-0.758344	-1.02999	-0.81013	2.54667e-11	1.99727e-10	1.43321e-07	4.41257e-11	2.32999e-07		644	ENSG00000064651	SLC12A2	protein_coding	5	127419458	127525380	1	solute carrier family 12 (sodium/potassium/chloride transporters), member 2 [Source:HGNC Symbol;Acc:10911]	17.2925	14.4064	14.5311
645	ENSG00000064012	CASP8	protein_coding	2	202098166	202152434	1	caspase 8, apoptosis-related cysteine peptidase [Source:HGNC Symbol;Acc:1509]	435.263	331.354	426.214	91.607	127.277	142.405	54.8033	50.8135	49.4209	51.1118	48.6364	40.7404	76.9192	65.5455	66.6922	97.605	68.5196	89.8708	-1.74372	-3.07255	-3.1227	-2.56482	-2.26968	2.10835e-20	5.55506e-57	1.02735e-58	7.71886e-34	2.4592e-27		645	ENSG00000064666	CNN2	protein_coding	19	1026212	1039068	1	calponin 2 [Source:HGNC Symbol;Acc:2156]	373.243	111.678	268.915
646	ENSG00000064102	ASUN	protein_coding	12	27058114	27091259	-1	asunder, spermatogenesis regulator homolog (Drosphila) [Source:HGNC Symbol;Acc:20174]	13.9851	17.2303	19.2575	37.8455	39.7256	48.4748	49.5537	54.4396	60.6817	94.5374	88.1082	61.2233	97.7224	88.5845	79.2005	69.7845	61.0379	68.2423	1.2794	1.61864	2.27666	2.33893	1.92692	2.64939e-10	1.42752e-15	3.53878e-28	1.44066e-27	1.42275e-19		646	ENSG00000064687	ABCA7	protein_coding	19	1040102	1065571	1	ATP-binding cassette, sub-family A (ABC1), member 7 [Source:HGNC Symbol;Acc:37]	91.072	90.3282	74.2123
647	ENSG00000064115	TM7SF3	protein_coding	12	27126128	27167367	-1	transmembrane 7 superfamily member 3 [Source:HGNC Symbol;Acc:23049]	6.52638	6.10662	6.97832	7.81094	11.0406	10.8101	21.2969	23.4856	23.0292	26.4631	26.0104	27.6194	33.7353	33.2805	38.3842	38.7988	40.7922	42.4328	0.570602	1.6959	1.99188	2.37604	2.58729	0.00442211	5.98109e-18	5.70024e-24	1.45351e-30	1.61491e-35		647	ENSG00000064703	DDX20	protein_coding	1	112297867	112310638	1	DEAD (Asp-Glu-Ala-Asp) box polypeptide 20 [Source:HGNC Symbol;Acc:2743]	80.2679	67.6813	91.0449
648	ENSG00000064201	TSPAN32	protein_coding	11	2323227	2339430	1	tetraspanin 32 [Source:HGNC Symbol;Acc:13410]	37.9696	23.1849	24.7596	2.157	3.1213	1.02257	0.497128	1.0326	1.01506	0.693179	1.21686	2.15346	1.97187	3.44884	4.37056	2.01574	7.78247	3.93976	-3.93348	-5.19147	-4.36653	-3.1742	-2.69477	7.77426e-17	2.05774e-25	5.68726e-20	4.76916e-10	7.58063e-08		648	ENSG00000064726	BTBD1	protein_coding	15	83685174	83736106	-1	BTB (POZ) domain containing 1 [Source:HGNC Symbol;Acc:1120]	111.183	111.419	77.7097
649	ENSG00000064309	CDON	protein_coding	11	125825691	125933230	-1	Cdon homolog (mouse) [Source:HGNC Symbol;Acc:17104]	0.699255	0.861515	1.84523	0.849726	0.980243	1.77733	2.84357	3.31392	6.09038	2.12031	3.78367	3.02987	2.66202	3.15123	2.96247	3.06525	4.36119	2.89452	0.0947248	1.91334	1.42971	1.31683	1.55025	0.848032	1.3661e-05	0.0010284	0.00399845	0.00069779		649	ENSG00000064763	FAR2	protein_coding	12	29302036	29493913	1	fatty acyl CoA reductase 2 [Source:HGNC Symbol;Acc:25531]	0.234873	0.576256	0.65435
650	ENSG00000064313	TAF2	protein_coding	8	120743015	120845103	-1	TAF2 RNA polymerase II, TATA box binding protein (TBP)-associated factor, 150kDa [Source:HGNC Symbol;Acc:11536]	44.3328	47.6114	51.4651	13.661	35.0566	48.1096	37.6027	41.2319	49.9601	30.0106	37.3614	30.6492	32.5358	31.3547	31.618	33.951	23.761	32.905	-0.475496	-0.20824	-0.536982	-0.640611	-0.713406	0.109724	0.497653	0.0635422	0.0401641	0.0220814		650	ENSG00000064886	CHI3L2	protein_coding	1	111743393	111786062	1	chitinase 3-like 2 [Source:HGNC Symbol;Acc:1933]	5.4608	5.41681	8.12296
651	ENSG00000064393	HIPK2	protein_coding	7	139246316	139477577	-1	homeodomain interacting protein kinase 2 [Source:HGNC Symbol;Acc:14402]	41.023	39.6804	51.6664	21.3085	41.6087	46.0645	45.1392	41.5921	61.8237	24.5059	26.7519	31.2752	31.2048	29.7091	27.54	45.4291	26.3927	34.7342	-0.278883	0.133962	-0.720428	-0.638096	-0.364751	0.296949	0.62615	0.00384804	0.0190308	0.190664		651	ENSG00000064932	SBNO2	protein_coding	19	1107636	1174282	-1	strawberry notch homolog 2 (Drosophila) [Source:HGNC Symbol;Acc:29158]	249.964	119.89	159.661
652	ENSG00000064419	TNPO3	protein_coding	7	128594948	128695198	-1	transportin 3 [Source:HGNC Symbol;Acc:17103]	31.9327	28.1259	37.4078	27.518	45.6071	50.5687	71.3676	81.6474	76.9544	67.9723	71.4335	69.4365	51.4164	51.0849	55.519	58.5397	44.1195	59.7195	0.30681	1.14611	1.09127	0.643496	0.684641	0.14993	1.85891e-08	7.64732e-08	0.00290537	0.00153463		652	ENSG00000064933	PMS1	protein_coding	2	190649107	190742355	1	PMS1 postmeiotic segregation increased 1 (S. cerevisiae) [Source:HGNC Symbol;Acc:9121]	7.28107	8.81672	5.95684
653	ENSG00000064489	MEF2BNB-MEF2B	protein_coding	19	19256376	19302937	-1	MEF2BNB-MEF2B readthrough [Source:HGNC Symbol;Acc:39979]	6.81378	9.15005	5.5122	3.54695	3.09499	1.72157	3.0629	3.00751	2.75399	4.01453	3.73804	3.59327	2.15969	2.52063	3.38344	2.8327	5.29001	3.5287	-1.60469	-1.51441	-1.05375	-1.45877	-0.932696	8.82149e-06	2.28731e-05	0.00311336	0.000177161	0.0169229		653	ENSG00000064961	HMG20B	protein_coding	19	3572775	3579086	1	high mobility group 20B [Source:HGNC Symbol;Acc:5002]	35.7007	33.6245	36.9144
654	ENSG00000064490	RFXANK	protein_coding	19	19303008	19312678	1	regulatory factor X-associated ankyrin-containing protein [Source:HGNC Symbol;Acc:9987]	35.2891	32.2308	31.3353	45.5911	22.4682	16.1907	40.1679	41.0878	35.21	50.2759	43.4077	54.4124	38.3528	40.6158	45.3514	36.983	50.0973	40.5836	-0.46449	0.110276	0.520893	0.281574	0.318573	0.109039	0.720461	0.0689769	0.371624	0.308445		654	ENSG00000064995	TAF11	protein_coding	6	34845555	34855866	-1	TAF11 RNA polymerase II, TATA box binding protein (TBP)-associated factor, 28kDa [Source:HGNC Symbol;Acc:11544]	75.7466	60.8527	68.1201
655	ENSG00000064545	TMEM161A	protein_coding	19	19229978	19249322	-1	transmembrane protein 161A [Source:HGNC Symbol;Acc:26020]	14.5212	8.5138	7.48157	64.4158	29.1235	17.5542	55.7181	38.0621	35.9713	33.1299	27.0561	38.8624	20.9511	20.588	24.1752	14.7265	21.806	16.1611	1.61397	1.94324	1.63281	1.06384	0.743493	9.56122e-06	1.00583e-07	5.96446e-06	0.00488751	0.0519984		655	ENSG00000064999	ANKS1A	protein_coding	6	34857042	35059179	1	ankyrin repeat and sterile alpha motif domain containing 1A [Source:HGNC Symbol;Acc:20961]	12.2721	14.003	11.9137
656	ENSG00000064547	LPAR2	protein_coding	19	19734477	19739739	-1	lysophosphatidic acid receptor 2 [Source:HGNC Symbol;Acc:3168]	93.9799	91.9288	54.8872	76.2466	58.4276	29.2164	24.4984	22.6932	18.0491	20.9177	20.2303	25.1905	37.2354	37.3946	36.0434	28.3703	48.4619	30.1311	-0.801219	-2.02513	-1.8958	-1.16597	-1.21599	0.00697515	2.81077e-12	5.16321e-11	0.00022801	0.000123634		656	ENSG00000065000	AP3D1	protein_coding	19	2100988	2164464	-1	adaptor-related protein complex 3, delta 1 subunit [Source:HGNC Symbol;Acc:568]	153.842	136.659	135.18
657	ENSG00000064601	CTSA	protein_coding	20	44519591	44527459	1	cathepsin A [Source:HGNC Symbol;Acc:9251]	41.3493	44.3174	37.0388	46.3427	39.4935	28.1207	37.4436	41.8083	34.1949	48.7264	51.5264	58.0432	42.3787	41.9463	46.7413	38.8321	43.5931	44.7042	-0.279303	-0.240138	0.33844	0.0457559	0.00171658	0.185818	0.252444	0.100003	0.848485	0.994392		657	ENSG00000065029	ZNF76	protein_coding	6	35226686	35263762	1	zinc finger protein 76 [Source:HGNC Symbol;Acc:13149]	50.9968	60.5933	54.7397
658	ENSG00000064607	SUGP2	protein_coding	19	19101697	19144832	-1	SURP and G patch domain containing 2 [Source:HGNC Symbol;Acc:18641]	124.095	114.049	130.676	106.15	121.576	113.871	144.247	142.619	137.668	135.129	129.881	136.043	145.343	135.135	157.413	238.757	184.805	207.601	-0.188605	0.0840887	0.0942632	0.195687	0.724622	0.261513	0.626918	0.578576	0.268104	1.60259e-05		658	ENSG00000065054	SLC9A3R2	protein_coding	16	2075357	2089027	1	solute carrier family 9, subfamily A (NHE3, cation proton antiporter 3), member 3 regulator 2 [Source:HGNC Symbol;Acc:11076]	0.616542	0.518631	1.12819
659	ENSG00000064651	SLC12A2	protein_coding	5	127419458	127525380	1	solute carrier family 12 (sodium/potassium/chloride transporters), member 2 [Source:HGNC Symbol;Acc:10911]	12.4234	16.4955	11.1385	9.18358	19.6822	28.8512	17.7375	11.6948	19.0641	9.31714	8.61308	7.01126	16.0707	13.8829	9.39945	13.8603	12.67	9.8695	0.605445	0.180321	-0.715418	-0.0793108	-0.186052	0.0619752	0.594246	0.0214578	0.830555	0.60563		659	ENSG00000065057	NTHL1	protein_coding	16	2089816	2097867	-1	nth endonuclease III-like 1 (E. coli) [Source:HGNC Symbol;Acc:8028]	1.20372	1.29658	2.00818
660	ENSG00000064666	CNN2	protein_coding	19	1026212	1039068	1	calponin 2 [Source:HGNC Symbol;Acc:2156]	340.584	286.581	281.212	70.5926	64.7734	41.0003	41.023	37.4377	29.8492	88.8492	81.9099	97.7069	146.658	153.43	117.786	196.543	256.013	175.902	-2.55939	-3.24245	-1.8055	-1.17164	-0.580716	1.7341e-31	6.48307e-48	5.02783e-17	6.59293e-07	0.0151589		660	ENSG00000065060	UHRF1BP1	protein_coding	6	34759857	34850915	1	UHRF1 binding protein 1 [Source:HGNC Symbol;Acc:21216]	24.2506	38.0617	28.0919
661	ENSG00000064687	ABCA7	protein_coding	19	1040102	1065571	1	ATP-binding cassette, sub-family A (ABC1), member 7 [Source:HGNC Symbol;Acc:37]	144.396	81.8946	102.695	93.8294	67.8947	37.7865	15.4905	13.1356	10.8168	13.4558	11.8834	15.9757	14.6247	12.5174	15.7633	22.3397	26.4115	16.6033	-0.962295	-3.20108	-3.07561	-2.98485	-2.37846	0.000950071	1.98085e-27	9.72023e-26	6.70633e-20	1.08575e-13		661	ENSG00000065135	GNAI3	protein_coding	1	110091233	110136975	1	guanine nucleotide binding protein (G protein), alpha inhibiting activity polypeptide 3 [Source:HGNC Symbol;Acc:4387]	87.0792	64.6559	77.8225
662	ENSG00000064703	DDX20	protein_coding	1	112297867	112310638	1	DEAD (Asp-Glu-Ala-Asp) box polypeptide 20 [Source:HGNC Symbol;Acc:2743]	78.6196	83.1869	85.9206	50.2972	65.96	77.6425	53.3915	52.5905	61.5699	44.078	47.2294	34.7558	23.4488	27.2406	22.7123	21.4901	22.3511	20.9652	-0.365296	-0.647505	-0.956703	-1.80876	-1.98629	0.0563535	0.000441983	1.38212e-07	1.53605e-19	5.4569e-23		662	ENSG00000065150	IPO5	protein_coding	13	98605742	98676551	1	importin 5 [Source:HGNC Symbol;Acc:6402]	96.298	109.085	104.154
663	ENSG00000064726	BTBD1	protein_coding	15	83685174	83736106	-1	BTB (POZ) domain containing 1 [Source:HGNC Symbol;Acc:1120]	72.8857	90.0284	62.3687	46.1793	78.4194	90.6194	72.0835	63.2527	69.5635	43.2625	55.234	40.0393	68.9003	82.142	52.6296	70.6841	83.3514	61.2472	-0.046373	-0.2491	-0.659666	-0.197578	-0.114066	0.856044	0.289677	0.00298773	0.438234	0.664113		663	ENSG00000065154	OAT	protein_coding	10	126085872	126107545	-1	ornithine aminotransferase [Source:HGNC Symbol;Acc:8091]	65.0305	25.3841	57.8084
664	ENSG00000064763	FAR2	protein_coding	12	29302036	29493913	1	fatty acyl CoA reductase 2 [Source:HGNC Symbol;Acc:25531]	0.349628	0.608129	0.536794	0.653635	1.39298	3.48162	2.0084	1.87309	2.41077	2.85427	2.64287	1.10177	2.43197	2.95865	1.71897	1.86581	3.13931	1.62817	2.01139	1.95082	2.33269	2.1919	2.09417	0.000285403	0.000386666	2.16442e-05	0.000119219	0.00024191		664	ENSG00000065183	WDR3	protein_coding	1	118472343	118503049	1	WD repeat domain 3 [Source:HGNC Symbol;Acc:12755]	17.0283	12.2454	16.2234
665	ENSG00000064886	CHI3L2	protein_coding	1	111743393	111786062	1	chitinase 3-like 2 [Source:HGNC Symbol;Acc:1933]	8.27452	14.8738	12.6147	5.85004	6.55215	4.99113	0.417587	0.648376	0.570973	0.591241	1.23587	0.726166	3.05639	8.70089	6.43698	3.6983	17.4824	12.4223	-1.17871	-4.5283	-3.70988	-1.02937	-0.149963	0.00660253	7.97823e-22	1.51387e-16	0.027794	0.766549		665	ENSG00000065243	PKN2	protein_coding	1	89149905	89301938	1	protein kinase N2 [Source:HGNC Symbol;Acc:9406]	75.3062	107.99	61.9827
666	ENSG00000064932	SBNO2	protein_coding	19	1107636	1174282	-1	strawberry notch homolog 2 (Drosophila) [Source:HGNC Symbol;Acc:29158]	653.151	326.869	288.191	525.392	381.056	233.341	262.523	199.676	186.232	138.575	133.056	166.392	131.754	122.705	146.789	101.287	102.657	101.328	-0.358881	-1.10807	-1.57356	-1.69897	-2.09332	0.213167	3.89917e-05	4.01246e-09	8.54526e-09	2.16833e-12		666	ENSG00000065268	WDR18	protein_coding	19	983174	994556	1	WD repeat domain 18 [Source:HGNC Symbol;Acc:17956]	31.4143	8.49978	23.534
667	ENSG00000064933	PMS1	protein_coding	2	190649107	190742355	1	PMS1 postmeiotic segregation increased 1 (S. cerevisiae) [Source:HGNC Symbol;Acc:9121]	2.84364	3.39538	3.08657	13.1381	21.9265	28.2425	26.825	22.477	29.183	23.2215	26.6188	17.2777	28.0991	32.2651	18.9452	19.8075	21.2796	15.7992	2.75986	2.96074	2.90573	3.03213	2.55761	2.5639e-22	2.8283e-25	1.39006e-24	6.27888e-25	1.3052e-18		667	ENSG00000065308	TRAM2	protein_coding	6	52362200	52441713	-1	translocation associated membrane protein 2 [Source:HGNC Symbol;Acc:16855]	15.5897	36.3906	18.051
668	ENSG00000064961	HMG20B	protein_coding	19	3572775	3579086	1	high mobility group 20B [Source:HGNC Symbol;Acc:5002]	42.4448	38.2107	38.3472	64.5792	44.3689	24.6878	50.0309	49.0605	45.9316	46.9731	41.2401	51.8833	60.3391	62.6219	74.3727	62.5379	73.8583	64.7045	-0.0676553	0.167637	0.174822	0.68074	0.706863	0.81629	0.545268	0.522947	0.0138162	0.0106519		668	ENSG00000065320	NTN1	protein_coding	17	8924859	9147317	1	netrin 1 [Source:HGNC Symbol;Acc:8029]	0.176155	0.115251	0.0451276
669	ENSG00000064995	TAF11	protein_coding	6	34845555	34855866	-1	TAF11 RNA polymerase II, TATA box binding protein (TBP)-associated factor, 28kDa [Source:HGNC Symbol;Acc:11544]	71.1376	76.1681	49.7205	56.9316	45.9166	47.0383	43.27	45.4824	43.7429	43.6907	43.2365	33.9295	34.6555	35.7489	35.6594	37.9159	40.2094	36.6036	-0.470571	-0.67005	-0.720872	-0.940253	-0.825926	0.0106101	0.000189326	5.22487e-05	1.11199e-06	1.96761e-05		669	ENSG00000065328	MCM10	protein_coding	10	13203554	13253104	1	minichromosome maintenance complex component 10 [Source:HGNC Symbol;Acc:18043]	0.35231	0.979636	0.406148
670	ENSG00000064999	ANKS1A	protein_coding	6	34857042	35059179	1	ankyrin repeat and sterile alpha motif domain containing 1A [Source:HGNC Symbol;Acc:20961]	11.4911	10.6929	12.5476	20.5242	24.6866	22.7401	30.8617	27.8322	33.8143	20.143	21.276	23.638	12.0448	12.0097	14.3918	10.7451	9.85028	10.7338	0.858176	1.30484	0.877642	0.0959392	-0.198853	1.21712e-05	2.12953e-11	5.88392e-06	0.670491	0.363847		670	ENSG00000065357	DGKA	protein_coding	12	56321103	56347811	1	diacylglycerol kinase, alpha 80kDa [Source:HGNC Symbol;Acc:2849]	319.31	499.729	379.5
671	ENSG00000065000	AP3D1	protein_coding	19	2100988	2164464	-1	adaptor-related protein complex 3, delta 1 subunit [Source:HGNC Symbol;Acc:568]	219.263	203.267	183.449	212.66	165.248	133.933	183.738	146.557	149.722	135.027	132.923	160.984	115.403	109.313	122.851	115.963	104.969	98.2729	-0.393666	-0.456193	-0.547642	-0.850551	-0.972296	0.0393241	0.014807	0.0030536	1.84042e-05	9.60165e-07		671	ENSG00000065361	ERBB3	protein_coding	12	56473641	56497289	1	v-erb-b2 erythroblastic leukemia viral oncogene homolog 3 (avian) [Source:HGNC Symbol;Acc:3431]	8.45543	0.864384	7.64912
672	ENSG00000065029	ZNF76	protein_coding	6	35226686	35263762	1	zinc finger protein 76 [Source:HGNC Symbol;Acc:13149]	73.7947	49.1571	62.6371	67.6186	50.3535	36.6178	49.0367	40.8957	41.9348	40.0005	35.5361	47.5013	55.3437	48.949	59.4689	61.455	56	55.9607	-0.449816	-0.621901	-0.675448	-0.229641	-0.146319	0.0508264	0.00548056	0.00236001	0.364599	0.572491		672	ENSG00000065413	ANKRD44	protein_coding	2	197831741	198175897	-1	ankyrin repeat domain 44 [Source:HGNC Symbol;Acc:25259]	15.1232	58.029	14.3957
673	ENSG00000065054	SLC9A3R2	protein_coding	16	2075357	2089027	1	solute carrier family 9, subfamily A (NHE3, cation proton antiporter 3), member 3 regulator 2 [Source:HGNC Symbol;Acc:11076]	0.279702	0.405419	0.670992	1.99359	0.773876	0.608674	2.88334	1.63295	1.55431	2.83388	2.37668	3.78107	1.08453	1.48808	1.5361	1.21611	0.939912	1.18595	1.07267	2.02068	2.65512	1.55889	1.26333	0.044972	9.5555e-05	3.25153e-07	0.00381874	0.020494		673	ENSG00000065427	KARS	protein_coding	16	75661622	75682541	-1	lysyl-tRNA synthetase [Source:HGNC Symbol;Acc:6215]	180.412	112.572	173.042
674	ENSG00000065057	NTHL1	protein_coding	16	2089816	2097867	-1	nth endonuclease III-like 1 (E. coli) [Source:HGNC Symbol;Acc:8028]	1.6549	1.59634	0.771641	9.24894	5.10758	2.28862	17.8369	17.9624	14.9722	17.4314	15.9903	20.2826	13.5237	15.2659	15.5073	10.112	14.1363	9.8092	1.68254	3.48157	3.67747	3.4069	3.02681	0.00012	2.55488e-14	1.29204e-15	3.10638e-13	6.02125e-11		674	ENSG00000065457	ADAT1	protein_coding	16	75630879	75657198	-1	adenosine deaminase, tRNA-specific 1 [Source:HGNC Symbol;Acc:228]	12.5951	27.1705	13.5834
675	ENSG00000065060	UHRF1BP1	protein_coding	6	34759857	34850915	1	UHRF1 binding protein 1 [Source:HGNC Symbol;Acc:21216]	19.3694	18.852	26.0345	16.2755	23.8612	35.644	38.5572	34.9163	48.7547	26.6262	28.4821	31.8261	21.6577	21.831	23.6084	22.9228	17.2568	22.1913	0.285145	0.866714	0.410842	0.0071768	-0.0962383	0.276292	0.000472738	0.101744	0.980761	0.73819		675	ENSG00000065485	PDIA5	protein_coding	3	122785909	122944074	1	protein disulfide isomerase family A, member 5 [Source:HGNC Symbol;Acc:24811]	2.02578	1.15251	1.24101
676	ENSG00000065135	GNAI3	protein_coding	1	110091233	110136975	1	guanine nucleotide binding protein (G protein), alpha inhibiting activity polypeptide 3 [Source:HGNC Symbol;Acc:4387]	62.257	72.9501	61.6307	36.7997	72.6153	85.0196	94.2753	77.9973	91.0701	71.214	82.138	63.6522	102.652	103.22	71.7028	81.9622	78.0879	70.8755	-0.000749157	0.335072	0.162834	0.441412	0.180656	0.997981	0.15193	0.496188	0.0717679	0.481757		676	ENSG00000065491	TBC1D22B	protein_coding	6	37225548	37300746	1	TBC1 domain family, member 22B [Source:HGNC Symbol;Acc:21602]	18.6724	31.8093	22.6992
677	ENSG00000065150	IPO5	protein_coding	13	98605742	98676551	1	importin 5 [Source:HGNC Symbol;Acc:6402]	105.028	111.921	98.9043	266.258	253.883	377.792	345.762	338.5	368.214	340.738	378.443	284.407	249.655	272.494	230.963	198.925	170.519	193.832	1.51622	1.65349	1.68218	1.20166	0.785762	4.7985e-16	8.47168e-19	2.05605e-19	5.73316e-10	5.48994e-05		677	ENSG00000065518	NDUFB4	protein_coding	3	120315156	120321347	1	NADH dehydrogenase (ubiquinone) 1 beta subcomplex, 4, 15kDa [Source:HGNC Symbol;Acc:7699]	60.885	42.9449	59.2383
678	ENSG00000065154	OAT	protein_coding	10	126085872	126107545	-1	ornithine aminotransferase [Source:HGNC Symbol;Acc:8091]	51.1156	50.1199	54.8201	39.3815	51.5659	67.6846	51.92	59.8187	58.5247	53.0282	56.0326	53.9867	36.2823	40.3007	33.3918	29.0866	29.2877	27.2969	0.0348139	0.0408988	0.0395619	-0.558937	-0.916658	0.873163	0.848593	0.851413	0.00631625	6.31237e-06		678	ENSG00000065526	SPEN	protein_coding	1	16174359	16266955	1	spen homolog, transcriptional regulator (Drosophila) [Source:HGNC Symbol;Acc:17575]	108.834	206.876	127.373
679	ENSG00000065183	WDR3	protein_coding	1	118472343	118503049	1	WD repeat domain 3 [Source:HGNC Symbol;Acc:12755]	11.7941	10.9717	13.4534	108.438	138.111	188.884	156.814	158.9	167.993	136.149	130.812	106.145	50.3154	52.8005	49.338	24.1222	18.7606	26.7944	3.61151	3.64615	3.3477	2.02027	0.893507	8.74451e-56	6.89657e-57	1.33553e-49	1.20424e-19	5.64384e-05		679	ENSG00000065548	ZC3H15	protein_coding	2	187350883	187374090	1	zinc finger CCCH-type containing 15 [Source:HGNC Symbol;Acc:29528]	206.659	179.648	138.925
680	ENSG00000065243	PKN2	protein_coding	1	89149905	89301938	1	protein kinase N2 [Source:HGNC Symbol;Acc:9406]	53.8893	70.6189	62.57	6.6344	31.1614	45.7723	23.6235	20.9642	26.7406	10.6423	14.7354	7.81255	32.0921	27.7658	15.9644	26.9209	30.5659	18.2314	-1.05305	-1.46515	-2.43175	-1.36144	-1.35759	0.00789053	0.000162908	4.64429e-10	0.00138194	0.00145602		680	ENSG00000065559	MAP2K4	protein_coding	17	11924141	12047147	1	mitogen-activated protein kinase kinase 4 [Source:HGNC Symbol;Acc:6844]	73.0449	49.7266	70.42
681	ENSG00000065268	WDR18	protein_coding	19	983174	994556	1	WD repeat domain 18 [Source:HGNC Symbol;Acc:17956]	34.5432	33.7511	23.3841	117.72	52.1076	32.771	105.113	81.7915	81.6808	67.3607	57.7248	81.8064	36.5452	42.4365	46.5035	17.5752	23.1782	20.1812	0.884738	1.41759	1.11045	0.408013	-0.635535	0.00831408	1.95679e-05	0.000748414	0.257896	0.0730456		681	ENSG00000065600	TMEM206	protein_coding	1	212537273	212588243	-1	transmembrane protein 206 [Source:HGNC Symbol;Acc:25593]	3.05335	4.06261	4.87378
682	ENSG00000065308	TRAM2	protein_coding	6	52362200	52441713	-1	translocation associated membrane protein 2 [Source:HGNC Symbol;Acc:16855]	15.8265	17.0529	17.4458	3.52963	8.89957	7.37713	7.43703	9.96578	9.42105	6.32016	9.41165	7.36182	6.58932	10.7317	8.85085	16.9922	16.1665	15.8997	-1.43278	-0.964602	-1.1034	-0.995758	-0.0880554	1.97722e-07	0.000452884	5.15771e-05	0.000825829	0.787897		682	ENSG00000065613	SLK	protein_coding	10	105726959	105788991	1	STE20-like kinase [Source:HGNC Symbol;Acc:11088]	72.6345	94.6789	67.8944
683	ENSG00000065320	NTN1	protein_coding	17	8924859	9147317	1	netrin 1 [Source:HGNC Symbol;Acc:8029]	0.116543	0.126693	0.134198	0.653635	0.851263	0.633021	1.73	0.720418	1.11022	1.03977	1.21686	2.07834	5.24188	5.05947	6.94901	2.91532	2.34978	4.40208	2.30515	3.16343	3.41839	5.44584	4.60984	4.00348e-05	5.63902e-09	2.23085e-10	2.18498e-22	8.75371e-17		683	ENSG00000065615	CYB5R4	protein_coding	6	84569362	84670146	1	cytochrome b5 reductase 4 [Source:HGNC Symbol;Acc:20147]	11.8317	11.0353	10.5599
684	ENSG00000065328	MCM10	protein_coding	10	13203554	13253104	1	minichromosome maintenance complex component 10 [Source:HGNC Symbol;Acc:18043]	0.419553	0.988209	0.838741	0.0653635	0.283754	0.55998	3.85771	5.11497	4.25057	36.555	43.7309	33.1783	46.1745	50.2095	43.5593	39.4985	31.3179	35.9001	-0.986054	2.41005	5.6842	5.91596	5.52822	0.00731115	1.32025e-14	4.86794e-63	5.31579e-65	1.93547e-58		684	ENSG00000065665	SEC61A2	protein_coding	10	12171636	12211960	1	Sec61 alpha 2 subunit (S. cerevisiae) [Source:HGNC Symbol;Acc:17702]	27.8325	21.0334	21.932
685	ENSG00000065357	DGKA	protein_coding	12	56321103	56347811	1	diacylglycerol kinase, alpha 80kDa [Source:HGNC Symbol;Acc:2849]	560.546	468.284	619.594	214.098	248.079	190.88	187.497	182.122	155.146	223.244	201.257	217.049	245.432	226.993	285.348	248.719	274.097	274.235	-1.46338	-1.80674	-1.41	-1.17382	-1.10165	2.33297e-17	9.83845e-26	2.09984e-16	4.14007e-10	4.63639e-09		685	ENSG00000065675	PRKCQ	protein_coding	10	6469105	6622263	-1	protein kinase C, theta [Source:HGNC Symbol;Acc:9410]	96.0044	83.7877	88.8562
686	ENSG00000065361	ERBB3	protein_coding	12	56473641	56497289	1	v-erb-b2 erythroblastic leukemia viral oncogene homolog 3 (avian) [Source:HGNC Symbol;Acc:3431]	7.83166	9.65404	5.93828	1.33995	1.13502	1.46082	0.119311	0.12007	0.0634414	0.0815505	0.190134	0.0751206	0.345077	0.297616	0.310877	1.0162	0.620342	0.542722	-2.72249	-6.37779	-6.24996	-4.65413	-3.46059	1.16153e-10	6.77021e-34	3.02865e-34	1.19544e-19	5.8694e-13		686	ENSG00000065717	TLE2	protein_coding	19	2997636	3047633	-1	transducin-like enhancer of split 2 (E(sp1) homolog, Drosophila) [Source:HGNC Symbol;Acc:11838]	10.4519	9.91161	10.447
687	ENSG00000065413	ANKRD44	protein_coding	2	197831741	198175897	-1	ankyrin repeat domain 44 [Source:HGNC Symbol;Acc:25259]	16.4092	15.7607	22.5789	9.28162	28.5044	31.9919	17.7972	24.6143	29.8175	12.6199	22.2457	17.5532	24.6812	30.5144	21.1396	45.4457	43.1044	37.0659	0.383315	0.388684	0.00452209	0.420519	1.14283	0.263964	0.250058	0.990125	0.238771	0.00092165		687	ENSG00000065802	ASB1	protein_coding	2	239335383	239360891	1	ankyrin repeat and SOCS box containing 1 [Source:HGNC Symbol;Acc:16011]	32.2363	46.4751	37.14
688	ENSG00000065427	KARS	protein_coding	16	75661622	75682541	-1	lysyl-tRNA synthetase [Source:HGNC Symbol;Acc:6215]	198.938	176.383	189.321	507.94	314.142	346.214	467.976	507.054	454.082	537.377	474.043	457.66	224.908	231.002	228.019	188.763	179.016	209.008	0.933028	1.22024	1.3478	0.225	-0.0191718	6.42772e-07	6.43075e-11	5.58484e-13	0.276411	0.932089		688	ENSG00000065809	FAM107B	protein_coding	10	14560556	14816896	-1	family with sequence similarity 107, member B [Source:HGNC Symbol;Acc:23726]	1053.26	366.413	786.664
689	ENSG00000065457	ADAT1	protein_coding	16	75630879	75657198	-1	adenosine deaminase, tRNA-specific 1 [Source:HGNC Symbol;Acc:228]	9.99935	10.921	13.0508	10.5562	13.0785	19.1611	10.0221	11.6227	15.3211	10.3773	9.65882	12.2447	7.08229	7.12527	9.41774	7.26332	5.01913	7.01519	0.341276	0.112352	-0.128809	-0.57616	-0.867141	0.242406	0.70938	0.662574	0.0536806	0.00337679		689	ENSG00000065882	TBC1D1	protein_coding	4	37892708	38140796	1	TBC1 (tre-2/USP6, BUB2, cdc16) domain family, member 1 [Source:HGNC Symbol;Acc:11578]	52.9052	47.714	46.2783
690	ENSG00000065485	PDIA5	protein_coding	3	122785909	122944074	1	protein disulfide isomerase family A, member 5 [Source:HGNC Symbol;Acc:24811]	1.81806	0.836177	1.27489	47.2905	26.157	26.733	37.864	37.2456	32.9578	33.5988	27.4174	30.4739	9.02129	8.6011	9.69204	7.82973	6.20342	8.08053	4.52689	4.66286	4.49834	2.74329	2.44033	4.83778e-50	1.03519e-52	7.43073e-50	1.66179e-20	1.26775e-16		690	ENSG00000065883	CDK13	protein_coding	7	39989636	40136733	1	cyclin-dependent kinase 13 [Source:HGNC Symbol;Acc:1733]	118.229	83.4131	113.767
691	ENSG00000065491	TBC1D22B	protein_coding	6	37225548	37300746	1	TBC1 domain family, member 22B [Source:HGNC Symbol;Acc:21602]	29.695	31.1919	32.3418	22.8772	23.2679	22.7401	27.2426	28.8888	23.4099	25.2603	25.9914	25.1404	19.4064	21.1307	20.3167	32.6183	30.3404	34.7744	-0.545071	-0.341395	-0.304341	-0.668041	0.0170703	0.00177741	0.0526097	0.0830762	0.000298188	0.93516		691	ENSG00000065911	MTHFD2	protein_coding	2	74425689	74444692	1	methylenetetrahydrofolate dehydrogenase (NADP+ dependent) 2, methenyltetrahydrofolate cyclohydrolase [Source:HGNC Symbol;Acc:7434]	44.3323	40.5396	37.2077
692	ENSG00000065518	NDUFB4	protein_coding	3	120315156	120321347	1	NADH dehydrogenase (ubiquinone) 1 beta subcomplex, 4, 15kDa [Source:HGNC Symbol;Acc:7699]	57.9137	57.3559	52.0214	75.5959	49.7865	52.6123	62.6293	69.7672	63.7434	115.502	100.414	84.8768	115.547	106.092	125.93	145.93	136.691	164.066	-0.0293922	0.12159	0.825895	1.00563	1.36816	0.894039	0.559164	1.82448e-05	7.99466e-07	2.02053e-11		692	ENSG00000065923	SLC9A7	protein_coding	X	46464753	46618490	-1	solute carrier family 9, subfamily A (NHE7, cation proton antiporter 7), member 7 [Source:HGNC Symbol;Acc:17123]	0.35231	1.72877	0.383584
693	ENSG00000065526	SPEN	protein_coding	1	16174359	16266955	1	spen homolog, transcriptional regulator (Drosophila) [Source:HGNC Symbol;Acc:17575]	161.994	181.501	199.285	171.775	242.429	270.884	203.524	210.53	260.3	135.517	148.286	157.979	88.2574	74.3689	92.5864	95.606	67.5985	105.107	0.325576	0.260615	-0.327254	-1.14255	-1.06861	0.125716	0.218841	0.111502	1.12222e-07	7.07169e-07		693	ENSG00000065970	FOXJ2	protein_coding	12	8185299	8208099	1	forkhead box J2 [Source:HGNC Symbol;Acc:24818]	34.908	69.9863	33.5298
694	ENSG00000065548	ZC3H15	protein_coding	2	187350883	187374090	1	zinc finger CCCH-type containing 15 [Source:HGNC Symbol;Acc:29528]	140.527	135.562	117.39	97.8165	154.001	205.708	168.009	135.511	147.977	121.143	127.029	88.9679	111.312	115.09	79.365	89.8919	99.5743	75.2776	0.266903	0.0799399	-0.207686	-0.416129	-0.620069	0.268817	0.749055	0.380388	0.0927589	0.011085		694	ENSG00000065978	YBX1	protein_coding	1	43148098	43168020	1	Y box binding protein 1 [Source:HGNC Symbol;Acc:8014]	528.911	383.156	455.846
695	ENSG00000065559	MAP2K4	protein_coding	17	11924141	12047147	1	mitogen-activated protein kinase kinase 4 [Source:HGNC Symbol;Acc:6844]	68.9216	71.8098	67.6622	35.4921	57.9891	66.8568	52.4366	57.9444	56.5561	41.5084	47.2818	34.8059	33.2894	37.2358	30.9414	31.9504	31.8254	34.7533	-0.386445	-0.411558	-0.713202	-1.09088	-1.13079	0.0606587	0.0423556	0.000294406	3.10064e-07	1.16011e-07		695	ENSG00000065989	PDE4A	protein_coding	19	10527449	10580305	1	phosphodiesterase 4A, cAMP-specific [Source:HGNC Symbol;Acc:8780]	57.2797	28.6399	38.1102
696	ENSG00000065600	TMEM206	protein_coding	1	212537273	212588243	-1	transmembrane protein 206 [Source:HGNC Symbol;Acc:25593]	3.05341	2.86327	2.81817	17.1579	15.7871	12.1978	19.4874	20.0997	17.034	18.1246	16.96	11.5435	7.52596	8.43828	6.85758	8.36281	6.76737	7.71871	2.22518	2.54456	2.3864	1.33259	1.33804	1.90171e-18	1.9488e-23	4.52526e-21	3.22961e-07	2.99149e-07		696	ENSG00000066027	PPP2R5A	protein_coding	1	212458782	212535200	1	protein phosphatase 2, regulatory subunit B', alpha [Source:HGNC Symbol;Acc:9309]	119.609	140.001	108.712
697	ENSG00000065613	SLK	protein_coding	10	105726959	105788991	1	STE20-like kinase [Source:HGNC Symbol;Acc:11088]	59.5066	50.3987	76.6609	27.6488	57.3184	75.4026	50.8462	47.0913	46.0585	40.7956	43.5978	31.0999	59.7804	53.991	41.3283	62.7211	55.6428	60.3628	-0.182926	-0.502812	-0.664428	-0.32596	-0.116685	0.515148	0.0535918	0.00935681	0.255821	0.698394		697	ENSG00000066044	ELAVL1	protein_coding	19	8023463	8070543	-1	ELAV (embryonic lethal, abnormal vision, Drosophila)-like 1 (Hu antigen R) [Source:HGNC Symbol;Acc:3312]	50.85	34.6042	46.1881
698	ENSG00000065615	CYB5R4	protein_coding	6	84569362	84670146	1	cytochrome b5 reductase 4 [Source:HGNC Symbol;Acc:20147]	8.64746	10.2875	9.2597	5.81735	14.1619	24.1035	21.814	17.3381	25.218	15.3519	17.2642	11.9943	19.5215	21.8485	14.8307	19.6909	21.8812	15.9802	0.78321	1.10838	0.683818	0.939964	0.977871	0.0216076	0.000944988	0.0418236	0.00779588	0.0057155		698	ENSG00000066084	DIP2B	protein_coding	12	50898768	51142450	1	DIP2 disco-interacting protein 2 homolog B (Drosophila) [Source:HGNC Symbol;Acc:29284]	50.3509	71.8591	51.6485
699	ENSG00000065665	SEC61A2	protein_coding	10	12171636	12211960	1	Sec61 alpha 2 subunit (S. cerevisiae) [Source:HGNC Symbol;Acc:17702]	24.8236	27.2898	17.4123	23.2694	17.4122	15.509	11.255	8.57298	9.16728	10.2957	10.8186	8.38847	11.7655	11.0118	9.36288	26.3379	22.2571	19.6184	-0.439637	-1.35714	-1.23347	-1.16201	-0.0726309	0.0592399	1.11162e-09	2.6272e-08	1.56909e-06	0.78643		699	ENSG00000066117	SMARCD1	protein_coding	12	50478755	50494495	1	SWI/SNF related, matrix associated, actin dependent regulator of chromatin, subfamily d, member 1 [Source:HGNC Symbol;Acc:11106]	128.622	130.839	134.435
700	ENSG00000065675	PRKCQ	protein_coding	10	6469105	6622263	-1	protein kinase C, theta [Source:HGNC Symbol;Acc:9410]	95.0288	102.318	91.3892	72.2267	71.9704	63.3508	35.3159	47.6196	42.6326	51.9884	50.899	50.0554	50.1347	51.505	49.8866	49.8104	59.4588	61.9306	-0.577425	-1.2864	-0.941266	-0.981474	-0.804617	0.00079727	1.58342e-14	1.9349e-08	7.50179e-08	1.10194e-05		700	ENSG00000066135	KDM4A	protein_coding	1	44115829	44171186	1	lysine (K)-specific demethylase 4A [Source:HGNC Symbol;Acc:22978]	33.4107	49.9902	37.9523
701	ENSG00000065717	TLE2	protein_coding	19	2997636	3047633	-1	transducin-like enhancer of split 2 (E(sp1) homolog, Drosophila) [Source:HGNC Symbol;Acc:11838]	20.5581	15.1019	18.0161	12.3537	8.0999	4.62592	10.1414	7.46833	9.10384	9.27637	8.9173	10.8174	9.18561	7.4404	9.94806	12.8941	10.7902	11.4776	-1.32578	-1.08893	-0.939237	-1.06316	-0.658426	6.54152e-06	0.000197326	0.00129242	0.00082	0.0407906		701	ENSG00000066136	NFYC	protein_coding	1	41157320	41237275	1	nuclear transcription factor Y, gamma [Source:HGNC Symbol;Acc:7806]	54.0502	36.6499	57.9212
702	ENSG00000065802	ASB1	protein_coding	2	239335383	239360891	1	ankyrin repeat and SOCS box containing 1 [Source:HGNC Symbol;Acc:16011]	30.4176	33.5484	27.5778	62.1607	56.3897	54.3181	60.2916	51.7981	53.1005	44.1188	49.6441	47.4512	53.7826	48.1437	53.2148	57.6235	53.9322	52.0812	0.795016	0.732486	0.619964	0.710774	0.78911	2.57604e-06	1.29098e-05	0.000214355	6.13288e-05	8.52047e-06		702	ENSG00000066279	ASPM	protein_coding	1	197053258	197115824	-1	asp (abnormal spindle) homolog, microcephaly associated (Drosophila) [Source:HGNC Symbol;Acc:19048]	1.11565	3.42872	1.5569
703	ENSG00000065809	FAM107B	protein_coding	10	14560556	14816896	-1	family with sequence similarity 107, member B [Source:HGNC Symbol;Acc:23726]	1027.51	715.159	912.415	165.533	282.155	506.222	177.097	150.351	203.425	105.424	117.085	122.472	158.604	191.017	135.506	297.13	305.265	326.337	-1.3568	-2.37798	-2.9694	-2.50539	-1.56508	3.97435e-07	6.57708e-19	7.08166e-28	4.54484e-17	8.14151e-08		703	ENSG00000066294	CD84	protein_coding	1	160510885	160549306	-1	CD84 molecule [Source:HGNC Symbol;Acc:1704]	48.2371	135.697	44.0219
704	ENSG00000065882	TBC1D1	protein_coding	4	37892708	38140796	1	TBC1 (tre-2/USP6, BUB2, cdc16) domain family, member 1 [Source:HGNC Symbol;Acc:11578]	43.3305	36.3103	36.2336	60.7881	54.9194	50.9095	27.4216	32.9231	24.1712	35.9026	40.5176	34.4804	30.0381	33.8057	30.1733	25.7381	39.9087	28.2618	0.405136	-0.590299	-0.0311248	-0.351732	-0.353641	0.0488348	0.00281202	0.887241	0.105781	0.104188		704	ENSG00000066322	ELOVL1	protein_coding	1	43829068	43833697	-1	ELOVL fatty acid elongase 1 [Source:HGNC Symbol;Acc:14418]	32.8529	32.3568	29.7391
705	ENSG00000065883	CDK13	protein_coding	7	39989636	40136733	1	cyclin-dependent kinase 13 [Source:HGNC Symbol;Acc:1733]	117.265	122.969	132.186	21.9948	47.5418	56.6554	48.4003	48.244	55.1623	39.3073	43.5788	40.465	44.3177	41.3511	39.8288	47.0283	43.1796	45.6289	-1.52065	-1.36062	-1.59296	-1.62368	-1.507	2.20552e-11	1.77242e-09	1.62414e-12	6.01029e-11	1.23036e-09		705	ENSG00000066336	SPI1	protein_coding	11	47376411	47400127	-1	spleen focus forming virus (SFFV) proviral integration oncogene spi1 [Source:HGNC Symbol;Acc:11241]	4.96169	12.1014	18.9085
706	ENSG00000065911	MTHFD2	protein_coding	2	74425689	74444692	1	methylenetetrahydrofolate dehydrogenase (NADP+ dependent) 2, methenyltetrahydrofolate cyclohydrolase [Source:HGNC Symbol;Acc:7434]	47.0599	42.2143	39.4208	401.528	460.662	772.164	719.821	537.192	740.932	339.148	333.439	398.114	278.92	268.869	251.737	252.85	232.271	254.939	3.72814	3.88528	3.01151	2.58471	2.47578	5.99372e-54	7.86307e-58	1.84506e-38	4.97241e-28	5.32462e-26		706	ENSG00000066379	ZNRD1	protein_coding	6	30026676	30032686	1	zinc ribbon domain containing 1 [Source:HGNC Symbol;Acc:13182]	34.086	23.5401	35.7636
707	ENSG00000065923	SLC9A7	protein_coding	X	46464753	46618490	-1	solute carrier family 9, subfamily A (NHE7, cation proton antiporter 7), member 7 [Source:HGNC Symbol;Acc:17123]	0.815798	0.937532	0.771641	4.24863	5.72668	6.37891	10.2209	10.7582	12.1173	6.56481	7.85255	8.48863	8.8734	8.66587	9.12515	16.0426	8.45921	12.362	2.66904	3.63576	3.15726	3.34391	3.8153	8.78264e-19	1.29735e-32	1.27575e-25	7.0371e-27	7.50021e-34		707	ENSG00000066422	ZBTB11	protein_coding	3	101367733	101396339	-1	zinc finger and BTB domain containing 11 [Source:HGNC Symbol;Acc:16740]	64.5314	127.036	48.4896
708	ENSG00000065970	FOXJ2	protein_coding	12	8185299	8208099	1	forkhead box J2 [Source:HGNC Symbol;Acc:24818]	46.8967	39.579	42.5745	30.9496	38.1005	34.4266	38.8754	37.6779	40.2853	44.6489	44.7766	38.7873	29.2165	27.2581	27.8509	36.6331	31.5998	35.8197	-0.394871	-0.23724	-0.01253	-0.664846	-0.359357	0.0210831	0.17256	0.947339	0.000200419	0.0492127		708	ENSG00000066427	ATXN3	protein_coding	14	92524896	92572965	-1	ataxin 3 [Source:HGNC Symbol;Acc:7106]	19.3444	33.2004	18.9955
709	ENSG00000065978	YBX1	protein_coding	1	43148098	43168020	1	Y box binding protein 1 [Source:HGNC Symbol;Acc:8014]	555.812	522.268	492.598	1261.11	921.483	975.096	1365.22	1283.29	1178.27	1221.41	1178.15	1170.92	735.836	767.415	707.984	611.687	624.397	594.88	0.906852	1.16139	1.16142	0.442718	0.172282	7.10261e-08	4.23779e-12	3.86426e-12	0.0135758	0.358186		709	ENSG00000066455	GOLGA5	protein_coding	14	93260576	93306308	1	golgin A5 [Source:HGNC Symbol;Acc:4428]	21.1092	19.0741	25.0458
710	ENSG00000065989	PDE4A	protein_coding	19	10527449	10580305	1	phosphodiesterase 4A, cAMP-specific [Source:HGNC Symbol;Acc:8780]	37.2936	40.1111	22.6795	3.92181	6.42317	3.28684	4.55369	8.04467	5.26564	6.70753	8.82223	8.08799	10.8617	11.2919	8.74113	43.1634	39.1567	37.6689	-3.06227	-2.59859	-2.01619	-1.7426	0.218307	6.78875e-29	5.13039e-22	2.56396e-14	1.91233e-09	0.477168		710	ENSG00000066557	LRRC40	protein_coding	1	70610488	70671303	-1	leucine rich repeat containing 40 [Source:HGNC Symbol;Acc:26004]	18.1146	23.9146	15.4788
711	ENSG00000066027	PPP2R5A	protein_coding	1	212458782	212535200	1	protein phosphatase 2, regulatory subunit B', alpha [Source:HGNC Symbol;Acc:9309]	98.4318	109.336	80.3849	33.989	50.4309	50.5687	50.7866	42.5767	51.0386	43.9965	43.0654	37.9109	55.5409	58.6653	42.8279	61.6383	69.9483	52.5234	-1.13607	-1.07383	-1.20909	-0.926872	-0.694198	6.30666e-10	4.27579e-09	3.10037e-11	3.24271e-06	0.000529379		711	ENSG00000066583	ISOC1	protein_coding	5	128430386	128449721	1	isochorismatase domain containing 1 [Source:HGNC Symbol;Acc:24254]	9.95275	6.42526	11.7783
712	ENSG00000066044	ELAVL1	protein_coding	19	8023463	8070543	-1	ELAV (embryonic lethal, abnormal vision, Drosophila)-like 1 (Hu antigen R) [Source:HGNC Symbol;Acc:3312]	52.1178	60.2047	52.4045	80.0376	101.146	93.468	143.471	126.914	126.566	130.358	140.642	136.669	117.638	132.982	108.77	97.7216	103.09	96.1422	0.661944	1.14126	1.30162	1.07265	0.799671	4.83517e-05	1.66175e-12	8.83704e-16	2.68452e-10	2.72474e-06		712	ENSG00000066651	TRMT11	protein_coding	6	126307576	126360937	1	tRNA methyltransferase 11 homolog (S. cerevisiae) [Source:HGNC Symbol;Acc:21080]	13.5933	20.1978	14.0121
713	ENSG00000066084	DIP2B	protein_coding	12	50898768	51142450	1	DIP2 disco-interacting protein 2 homolog B (Drosophila) [Source:HGNC Symbol;Acc:29284]	64.751	57.7215	71.6284	50.7221	63.7932	75.8165	69.6973	57.6094	71.5619	58.4309	53.6559	50.9819	49.2474	41.106	43.3033	51.6429	41.2245	47.5585	-0.0592631	-0.033519	-0.284897	-0.592468	-0.518294	0.779211	0.873353	0.136168	0.00318833	0.0103829		713	ENSG00000066654	THUMPD1	protein_coding	16	20744986	20753406	-1	THUMP domain containing 1 [Source:HGNC Symbol;Acc:23807]	105.986	122.483	98.6263
714	ENSG00000066117	SMARCD1	protein_coding	12	50478755	50494495	1	SWI/SNF related, matrix associated, actin dependent regulator of chromatin, subfamily d, member 1 [Source:HGNC Symbol;Acc:11106]	164.791	142.302	171.137	86.5413	81.5407	78.7381	104.735	108.831	105.281	103.712	97.8241	112.606	58.9917	59.6107	64.571	57.9067	55.06	63.599	-1.03679	-0.712846	-0.645925	-1.4367	-1.48886	1.57719e-10	1.16142e-05	6.90439e-05	3.07988e-16	2.98747e-17		714	ENSG00000066697	MSANTD3	protein_coding	9	103189438	103213511	1	Myb/SANT-like DNA-binding domain containing 3 [Source:HGNC Symbol;Acc:23370]	6.78196	15.0979	9.77012
715	ENSG00000066135	KDM4A	protein_coding	1	44115829	44171186	1	lysine (K)-specific demethylase 4A [Source:HGNC Symbol;Acc:22978]	38.5523	40.6939	48.5463	19.3476	25.8732	28.3399	60.6098	64.2373	67.4382	42.3043	41.7345	48.9536	27.6226	33.0704	32.9347	35.2671	32.8781	33.5081	-0.86058	0.504178	-0.000790008	-0.502938	-0.3833	2.99644e-06	0.00746582	0.997124	0.0120548	0.0589394		715	ENSG00000066739	ATG2B	protein_coding	14	96747595	96830207	-1	autophagy related 2B [Source:HGNC Symbol;Acc:20187]	98.7641	150.95	122.07
716	ENSG00000066136	NFYC	protein_coding	1	41157320	41237275	1	nuclear transcription factor Y, gamma [Source:HGNC Symbol;Acc:7806]	79.8083	71.3791	73.6414	54.9707	42.8727	47.9879	51.0252	51.5339	52.7515	44.18	44.7006	51.683	45.4022	45.2376	53.2148	47.1616	52.2215	59.1768	-0.711852	-0.617404	-0.727714	-0.693753	-0.553854	3.88134e-05	0.000342687	2.03314e-05	0.000186767	0.00307661		716	ENSG00000066777	ARFGEF1	protein_coding	8	68085747	68255912	-1	ADP-ribosylation factor guanine nucleotide-exchange factor 1 (brefeldin A-inhibited) [Source:HGNC Symbol;Acc:15772]	134.201	145.966	128.004
717	ENSG00000066279	ASPM	protein_coding	1	197053258	197115824	-1	asp (abnormal spindle) homolog, microcephaly associated (Drosophila) [Source:HGNC Symbol;Acc:19048]	0.978957	2.30582	1.94588	0.196091	0.877059	1.02257	0.338047	0.67239	0.634414	0.85628	2.47175	1.35217	84.1001	87.3415	62.9617	143.434	106.774	94.9965	-1.07301	-1.65117	-0.0242843	5.42806	5.99185	0.00999646	7.61906e-05	0.957342	4.26399e-30	1.2041e-34		717	ENSG00000066827	ZFAT	protein_coding	8	135490031	135725292	-1	zinc finger and AT hook domain containing [Source:HGNC Symbol;Acc:19899]	8.39671	8.3269	7.13016
718	ENSG00000066294	CD84	protein_coding	1	160510885	160549306	-1	CD84 molecule [Source:HGNC Symbol;Acc:1704]	41.7222	33.6751	49.5863	60.9842	108.755	124.332	30.3248	27.1357	36.1933	22.2225	22.3408	25.6161	23.0925	21.2883	19.0915	52.0427	37.0889	42.178	1.25374	-0.439631	-0.874568	-1.03393	0.0190094	1.43413e-07	0.0638795	0.00013656	3.361e-05	0.946068		718	ENSG00000066855	MTFR1	protein_coding	8	66556124	66683496	1	mitochondrial fission regulator 1 [Source:HGNC Symbol;Acc:29510]	3.58181	2.07452	3.94866
719	ENSG00000066322	ELOVL1	protein_coding	1	43829068	43833697	-1	ELOVL fatty acid elongase 1 [Source:HGNC Symbol;Acc:14418]	27.7604	23.2609	25.4306	81.7371	53.7844	38.6386	88.5682	83.2563	71.9426	86.8309	74.989	99.7602	48.3271	50.4371	53.3977	54.2583	56.9211	60.3025	0.984623	1.52304	1.71201	0.942649	1.11556	3.76709e-05	1.78537e-10	8.80228e-13	0.000159366	7.77851e-06		719	ENSG00000066923	STAG3	protein_coding	7	99775186	99819111	1	stromal antigen 3 [Source:HGNC Symbol;Acc:11356]	11.7158	6.81077	6.62022
720	ENSG00000066336	SPI1	protein_coding	11	47376411	47400127	-1	spleen focus forming virus (SFFV) proviral integration oncogene spi1 [Source:HGNC Symbol;Acc:11241]	4.21884	6.6134	10.4339	1.76482	2.21844	4.21203	0.238621	0.288167	0.824738	0.0407752	0.152107	0.125201	0.0985933	0.140055	0.182869	0.133272	0.112789	0.0402016	-1.31255	-3.83709	-5.88745	-5.69579	-6.21634	0.0150624	1.3229e-11	9.78502e-21	3.82891e-16	1.05401e-17		720	ENSG00000066926	FECH	protein_coding	18	55215515	55254004	-1	ferrochelatase [Source:HGNC Symbol;Acc:3647]	11.1565	20.3707	12.9291
721	ENSG00000066379	ZNRD1	protein_coding	6	30026676	30032686	1	zinc ribbon domain containing 1 [Source:HGNC Symbol;Acc:13182]	33.3778	35.2715	33.7174	108.046	54.3261	43.0211	72.7198	70.3848	61.9823	72.9673	62.1929	76.9987	48.4093	52.4504	50.5815	56.0742	74.4786	62.0311	0.793183	0.880757	0.981034	0.513121	0.859885	0.00293948	0.000823436	0.000181723	0.0696946	0.00200741		721	ENSG00000066933	MYO9A	protein_coding	15	72114632	72410918	-1	myosin IXA [Source:HGNC Symbol;Acc:7608]	9.77659	25.5858	7.91989
722	ENSG00000066422	ZBTB11	protein_coding	3	101367733	101396339	-1	zinc finger and BTB domain containing 11 [Source:HGNC Symbol;Acc:16740]	59.6931	57.8229	72.9033	27.2893	92.5297	132.058	57.806	50.5013	60.3645	33.2318	42.3809	33.0531	51.022	46.6381	36.1897	54.2583	55.6052	48.1214	0.5239	-0.263324	-0.788252	-0.566601	-0.323537	0.121265	0.43965	0.0135968	0.108061	0.371049		722	ENSG00000067048	DDX3Y	protein_coding	Y	15016019	15032390	1	DEAD (Asp-Glu-Ala-Asp) box polypeptide 3, Y-linked [Source:HGNC Symbol;Acc:2699]	0.0587183	709.454	0.0451276
723	ENSG00000066427	ATXN3	protein_coding	14	92524896	92572965	-1	ataxin 3 [Source:HGNC Symbol;Acc:7106]	20.8115	19.9084	20.9933	13.2204	22.5056	27.7982	22.3109	18.1466	21.5939	19.4651	18.0557	16.6457	23.0488	21.8566	14.8672	25.3318	23.4839	18.671	0.0534155	-0.0591608	-0.227439	-0.101401	0.0789062	0.844608	0.824382	0.364768	0.717897	0.78078		723	ENSG00000067057	PFKP	protein_coding	10	3109712	3179904	1	phosphofructokinase, platelet [Source:HGNC Symbol;Acc:8878]	28.3022	38.7532	31.4088
724	ENSG00000066455	GOLGA5	protein_coding	14	93260576	93306308	1	golgin A5 [Source:HGNC Symbol;Acc:4428]	23.3551	25.9215	30.0269	21.9948	27.2146	35.644	29.6288	35.8288	32.7992	33.4765	35.327	29.6226	32.3879	29.9191	32.9529	33.1681	30.7727	40.1614	0.107482	0.216854	0.296994	0.210106	0.339365	0.641062	0.320455	0.162229	0.365342	0.133795		724	ENSG00000067064	IDI1	protein_coding	10	1085848	1095110	-1	isopentenyl-diphosphate delta isomerase 1 [Source:HGNC Symbol;Acc:5387]	313.321	294.755	192.537
725	ENSG00000066557	LRRC40	protein_coding	1	70610488	70671303	-1	leucine rich repeat containing 40 [Source:HGNC Symbol;Acc:26004]	15.3603	17.205	13.4534	6.50367	14.3683	22.6183	21.4361	16.7137	24.2663	11.8656	15.8572	11.5686	23.8924	24.8947	17.6468	19.7576	19.9261	15.0957	-0.00310638	0.384558	-0.180358	0.477001	0.202866	0.99359	0.222725	0.573408	0.14959	0.55747		725	ENSG00000067066	SP100	protein_coding	2	231280657	231408805	1	SP100 nuclear antigen [Source:HGNC Symbol;Acc:11206]	114.28	157.782	121.963
726	ENSG00000066583	ISOC1	protein_coding	5	128430386	128449721	1	isochorismatase domain containing 1 [Source:HGNC Symbol;Acc:24254]	9.02039	9.34998	9.99779	14.8375	21.6427	23.9087	26.0495	25.3827	27.1212	23.5885	25.8963	23.7131	18.2726	19.4851	15.4158	17.0255	17.8207	18.2314	1.07995	1.38412	1.35562	0.852685	0.852826	1.96358e-07	2.11019e-11	4.59564e-11	8.55754e-05	8.8399e-05		726	ENSG00000067082	KLF6	protein_coding	10	3818188	3827473	-1	Kruppel-like factor 6 [Source:HGNC Symbol;Acc:2235]	473.504	790.537	431.555
727	ENSG00000066651	TRMT11	protein_coding	6	126307576	126360937	1	tRNA methyltransferase 11 homolog (S. cerevisiae) [Source:HGNC Symbol;Acc:21080]	15.1971	15.8113	16.6071	17.8442	20.5077	25.1261	31.836	27.616	29.2465	32.5998	26.923	19.7066	21.5098	21.0432	21.5602	14.5266	11.6173	15.0555	0.412291	0.783314	0.72656	0.376667	-0.258966	0.062699	0.000262088	0.000674621	0.105697	0.275962		727	ENSG00000067113	PPAP2A	protein_coding	5	54720682	54830878	-1	phosphatidic acid phosphatase type 2A [Source:HGNC Symbol;Acc:9228]	5.69567	2.56434	7.0399
728	ENSG00000066654	THUMPD1	protein_coding	16	20744986	20753406	-1	THUMP domain containing 1 [Source:HGNC Symbol;Acc:23807]	92.022	101.177	100.582	42.9438	88.6862	120.98	93.1418	80.7589	103.378	70.4392	78.4494	56.3906	57.0362	63.1121	45.7538	51.7761	47.1836	46.8751	-0.17398	-0.151094	-0.497021	-0.879772	-1.06165	0.519188	0.570713	0.0451642	0.000881686	5.89422e-05		728	ENSG00000067141	NEO1	protein_coding	15	73344051	73597547	1	neogenin 1 [Source:HGNC Symbol;Acc:7754]	3.31758	10.0557	3.61021
729	ENSG00000066697	MSANTD3	protein_coding	9	103189438	103213511	1	Myb/SANT-like DNA-binding domain containing 3 [Source:HGNC Symbol;Acc:23370]	6.40984	10.6423	5.03244	3.69304	5.0044	2.48339	6.82059	12.9435	5.99521	11.6209	15.7431	8.06295	12.9486	15.301	11.5756	13.2439	14.4746	14.2716	-1.1979	-0.000783996	0.819186	0.800088	0.879046	0.000787987	0.998524	0.0230499	0.0365574	0.0215104		729	ENSG00000067167	TRAM1	protein_coding	8	71485677	71520622	-1	translocation associated membrane protein 1 [Source:HGNC Symbol;Acc:20568]	185.55	180.166	113.541
730	ENSG00000066739	ATG2B	protein_coding	14	96747595	96830207	-1	autophagy related 2B [Source:HGNC Symbol;Acc:20187]	106.846	147.877	145.136	38.1396	88.0671	105.349	58.0446	56.9851	81.3002	32.3144	41.2591	33.2033	32.848	29.9016	27.5766	30.1028	28.141	27.4376	-0.76383	-1.06021	-1.89328	-2.20309	-2.27633	0.00324936	2.97876e-05	6.6359e-14	4.82658e-15	7.46831e-16		730	ENSG00000067177	PHKA1	protein_coding	X	71798664	71934167	-1	phosphorylase kinase, alpha 1 (muscle) [Source:HGNC Symbol;Acc:8925]	0.678783	1.17988	0.428486
731	ENSG00000066777	ARFGEF1	protein_coding	8	68085747	68255912	-1	ADP-ribosylation factor guanine nucleotide-exchange factor 1 (brefeldin A-inhibited) [Source:HGNC Symbol;Acc:15772]	99.0845	116.558	96.2539	31.7013	73.0023	98.1426	59.6553	58.4259	79.048	44.2004	57.7248	41.4916	61.0128	62.1317	48.9174	75.7484	62.2786	61.5487	-0.577099	-0.705548	-1.08823	-0.911161	-0.692893	0.0320853	0.00738771	2.57661e-05	0.00130786	0.0154411		731	ENSG00000067182	TNFRSF1A	protein_coding	12	6437923	6451280	-1	tumor necrosis factor receptor superfamily, member 1A [Source:HGNC Symbol;Acc:11916]	14.2979	33.5669	18.7956
732	ENSG00000066827	ZFAT	protein_coding	8	135490031	135725292	-1	zinc finger and AT hook domain containing [Source:HGNC Symbol;Acc:19899]	7.43541	6.99348	7.34737	5.81735	7.71296	9.10577	8.82899	8.38086	9.45277	7.52303	7.79551	8.51367	6.52359	6.70511	8.46682	5.81399	5.77106	7.4172	0.0123313	0.197788	0.0901051	-0.0548417	-0.246981	0.964532	0.432885	0.726127	0.84487	0.351785		732	ENSG00000067191	CACNB1	protein_coding	17	37329709	37353956	-1	calcium channel, voltage-dependent, beta 1 subunit [Source:HGNC Symbol;Acc:1401]	11.6849	17.7487	12.9065
733	ENSG00000066855	MTFR1	protein_coding	8	66556124	66683496	1	mitochondrial fission regulator 1 [Source:HGNC Symbol;Acc:29510]	3.14665	2.93929	2.41557	7.48412	10.2668	13.8534	13.8798	12.8955	14.9087	11.2744	12.8151	10.1663	6.01419	7.40538	5.4312	6.33042	7.76367	5.56793	1.9632	2.19538	2.01848	1.09471	1.15769	9.16945e-13	1.40154e-15	1.4232e-13	0.000119219	4.7924e-05		733	ENSG00000067208	EVI5	protein_coding	1	92974253	93257961	-1	ecotropic viral integration site 5 [Source:HGNC Symbol;Acc:3501]	0.35231	1.18133	0.586658
734	ENSG00000066923	STAG3	protein_coding	7	99775186	99819111	1	stromal antigen 3 [Source:HGNC Symbol;Acc:11356]	10.304	8.9443	7.9271	8.51197	7.41063	5.36656	4.74638	5.66873	4.17381	5.68223	6.34801	4.94745	25.8683	29.6228	30.0967	30.7557	31.3996	33.9145	-0.547656	-1.04438	-0.617953	1.60606	1.77324	0.0262072	1.26101e-05	0.0100246	2.27939e-10	3.04389e-12		734	ENSG00000067221	STOML1	protein_coding	15	74275547	74286963	-1	stomatin (EPB72)-like 1 [Source:HGNC Symbol;Acc:14560]	5.25529	3.45754	3.90354
735	ENSG00000066926	FECH	protein_coding	18	55215515	55254004	-1	ferrochelatase [Source:HGNC Symbol;Acc:3647]	10.5821	13.5815	12.4469	8.69335	10.989	10.6153	14.8741	12.5833	14.9405	11.9471	12.1496	12.2196	12.5706	13.0601	11.155	9.59558	9.07955	9.68859	-0.331413	0.11505	-0.0546019	-0.0468815	-0.419137	0.127402	0.612083	0.811174	0.849613	0.0651329		735	ENSG00000067225	PKM	protein_coding	15	72491370	72524164	-1	pyruvate kinase, muscle [Source:HGNC Symbol;Acc:9021]	140.572	173.626	174.531
736	ENSG00000066933	MYO9A	protein_coding	15	72114632	72410918	-1	myosin IXA [Source:HGNC Symbol;Acc:7608]	8.4843	7.55093	10.2326	20.851	40.9122	46.3566	31.1202	37.87	46.5343	25.6068	31.4102	23.9635	24.4347	23.6167	23.206	29.7696	22.1443	28.2618	2.03653	2.10495	1.664	1.38586	1.55901	4.03633e-15	4.03988e-16	6.55495e-11	1.85662e-07	4.84621e-09		736	ENSG00000067248	DHX29	protein_coding	5	54552073	54603550	-1	DEAH (Asp-Glu-Ala-His) box polypeptide 29 [Source:HGNC Symbol;Acc:15815]	32.3244	44.7175	26.1514
737	ENSG00000067048	DDX3Y	protein_coding	Y	15016019	15032390	1	DEAD (Asp-Glu-Ala-Asp) box polypeptide 3, Y-linked [Source:HGNC Symbol;Acc:2699]	0	385.908	0.0335496	0.196091	279.627	0	0	154.121	0	0	120.925	0	0.0328644	267.592	0	0	406.362	0	-0.990635	-1.79135	-1.13838	-0.582409	0.0198418	0.635916	0.372135	0.570788	0.795689	0.993233		737	ENSG00000067334	DNTTIP2	protein_coding	1	94333373	94345474	-1	deoxynucleotidyltransferase, terminal, interacting protein 2 [Source:HGNC Symbol;Acc:24013]	255.982	162.072	239.898
738	ENSG00000067064	IDI1	protein_coding	10	1085848	1095110	-1	isopentenyl-diphosphate delta isomerase 1 [Source:HGNC Symbol;Acc:5387]	237.001	219.94	161.843	120.432	129.521	160.763	202.53	159.981	182.489	117.249	128.968	118.691	109.093	151.854	92.8425	144.9	177.963	131.741	-0.612438	-0.282327	-0.765776	-0.855559	-0.490772	0.00154213	0.156228	5.13623e-05	3.11885e-05	0.0188359		738	ENSG00000067365	METTL22	protein_coding	16	8715540	8740081	1	methyltransferase like 22 [Source:HGNC Symbol;Acc:28368]	13.5933	13.6861	14.3957
739	ENSG00000067066	SP100	protein_coding	2	231280657	231408805	1	SP100 nuclear antigen [Source:HGNC Symbol;Acc:11206]	115.4	111.279	140.443	59.0491	69.209	98.1132	52.3169	58.4492	58.0451	68.5976	63.9587	54.032	77.9035	70.1722	86.5682	92.0399	81.0511	157.547	-0.66962	-1.22152	-0.987829	-0.699752	-0.204396	0.00371246	5.13515e-08	1.06922e-05	0.00453382	0.433439		739	ENSG00000067369	TP53BP1	protein_coding	15	43699407	43802926	-1	tumor protein p53 binding protein 1 [Source:HGNC Symbol;Acc:11999]	58.5421	52.2952	62.5694
740	ENSG00000067082	KLF6	protein_coding	10	3818188	3827473	-1	Kruppel-like factor 6 [Source:HGNC Symbol;Acc:2235]	423.422	334.977	493.75	234.557	385.261	643.223	207.879	181.305	245.138	97.3917	109.232	110.853	103.704	106.004	93.007	107.467	95.8146	109.168	0.101095	-1.03074	-1.99856	-2.10489	-2.05626	0.72364	3.80671e-05	1.01965e-15	2.53339e-14	9.87917e-14		740	ENSG00000067445	TRO	protein_coding	X	54946895	54957864	1	trophinin [Source:HGNC Symbol;Acc:12326]	3.02399	0.432192	4.01635
741	ENSG00000067113	PPAP2A	protein_coding	5	54720682	54830878	-1	phosphatidic acid phosphatase type 2A [Source:HGNC Symbol;Acc:9228]	3.51958	3.87682	2.11363	12.223	12.0467	11.7596	10.5192	11.6468	11.6098	6.97257	7.3582	7.31174	7.96962	10.7842	8.79599	8.69599	14.1175	10.8142	1.87731	1.75811	1.18241	1.47988	1.76689	5.21202e-13	9.83896e-12	3.84742e-06	3.47699e-08	4.98244e-11		741	ENSG00000067533	RRP15	protein_coding	1	218458629	218511325	1	ribosomal RNA processing 15 homolog (S. cerevisiae) [Source:HGNC Symbol;Acc:24255]	39.1651	31.1466	34.658
742	ENSG00000067141	NEO1	protein_coding	15	73344051	73597547	1	neogenin 1 [Source:HGNC Symbol;Acc:7754]	7.78504	4.56096	7.81706	3.43159	4.43689	5.94066	8.72956	6.50778	8.37427	7.70652	7.30116	8.03791	6.50716	5.46213	7.97308	6.84685	3.62806	7.77902	-0.574837	0.156622	0.135081	-0.0655187	-0.191783	0.067459	0.63787	0.681009	0.856107	0.58482		742	ENSG00000067560	RHOA	protein_coding	3	49396578	49450431	-1	ras homolog family member A [Source:HGNC Symbol;Acc:667]	415.285	267.325	401.951
[truncated: 10,698 more rows]
[truncated: 25 more columns]

## Sheet: Supp. Table2
Differential expression analysis of proteomic data of CD4 T-cells																																		Differential expression analysis of proteomic data of CD8 T-cells
[truncated: 2,562 more rows]
[truncated: 17 more columns]

[truncated: 4 more sheets: Supp. Table3, Supp. Table4, Supp. Table5, Supp. Table6]
